# Supplementary material for: A data-driven approach for predicting the impact of drugs on the human microbiome
Source: Nat Commun. 2023 Jun 17;14:3614. doi: 10.1038/s41467-023-39264-0 (PMC10276880; doi:10.1038/s41467-023-39264-0)
Supplement: Supplementary file 3 — Supplementary Dataset 1-6 [file 41467_2023_39264_MOESM3_ESM.xlsx]

## Sheet: Overview
Overview
Supplementary Data 1 – A list of machine learning model features used in our framework (92 drug features and 148 microbial features).
Supplementary Data 2 – Correlation between the model's predicted impact scores and in-vitro determined IC25 measurements
Supplementary Data 3 – The model’s drug and microbial feature importance p-values.
Supplementary Data 4 – A catalog of interactions between 2,585 drugs and 409 taxa
Supplementary Data 5 – A. Difference in impact scores between human target drugs and drugs targeting various microorganisms. B. The differences in impact scores between human-targeted drugs according to Anatomical Therapeutic Chemical (ATC) classifications.
Supplementary Data 6 – Possible protein targets of human-targeted drugs with statistical significance of the difference in impact scores.

## Sheet: Supplementary Data 1
Supplementary Data 1 – A list of machine learning model features used in our framework (92 drug features and 148 microbial features).
Feature name	Feature type	Spacific category
Glycolysis_Gluconeogenesis	Microbe	Carbohydrate_metabolism
Citrate_cycle_TCA_cycle	Microbe	Carbohydrate_metabolism
Pentose_phosphate_pathway	Microbe	Carbohydrate_metabolism
Pentose_and_glucuronate_interconversions	Microbe	Carbohydrate_metabolism
Fructose_and_mannose_metabolism	Microbe	Carbohydrate_metabolism
Galactose_metabolism	Microbe	Carbohydrate_metabolism
Ascorbate_and_aldarate_metabolism	Microbe	Carbohydrate_metabolism
Fatty_acid_biosynthesis	Microbe	Lipid_metabolism
Fatty_acid_degradation	Microbe	Lipid_metabolism
Ubiquinone_and_other_terpenoid_quinone_biosynthesis	Microbe	Metabolism_of_cofactors_and_vitamins
Oxidative_phosphorylation	Microbe	Energy_metabolism
Photosynthesis	Microbe	Energy_metabolism
Arginine_biosynthesis	Microbe	Amino_acid_metabolism
Purine_metabolism	Microbe	Nucleotide_metabolism
Pyrimidine_metabolism	Microbe	Nucleotide_metabolism
Alanine_aspartate_and_glutamate_metabolism	Microbe	Amino_acid_metabolism
Glycine_serine_and_threonine_metabolism	Microbe	Amino_acid_metabolism
Monobactam_biosynthesis	Microbe	Biosynthesis_of_other_secondary_metabolites
Cysteine_and_methionine_metabolism	Microbe	Amino_acid_metabolism
Valine_leucine_and_isoleucine_degradation	Microbe	Amino_acid_metabolism
Valine_leucine_and_isoleucine_biosynthesis	Microbe	Amino_acid_metabolism
Lysine_biosynthesis	Microbe	Amino_acid_metabolism
Lysine_degradation	Microbe	Amino_acid_metabolism
Penicillin_and_cephalosporin_biosynthesis	Microbe	Biosynthesis_of_other_secondary_metabolites
Arginine_and_proline_metabolism	Microbe	Amino_acid_metabolism
Carbapenem_biosynthesis	Microbe	Biosynthesis_of_other_secondary_metabolites
Prodigiosin_biosynthesis	Microbe	Biosynthesis_of_other_secondary_metabolites
Histidine_metabolism	Microbe	Amino_acid_metabolism
Tyrosine_metabolism	Microbe	Amino_acid_metabolism
Phenylalanine_metabolism	Microbe	Amino_acid_metabolism
Benzoate_degradation	Microbe	Xenobiotics_biodegradation_and_metabolism
Tryptophan_metabolism	Microbe	Amino_acid_metabolism
Phenylalanine_tyrosine_and_tryptophan_biosynthesis	Microbe	Amino_acid_metabolism
Novobiocin_biosynthesis	Microbe	Biosynthesis_of_other_secondary_metabolites
Phenazine_biosynthesis	Microbe	Biosynthesis_of_other_secondary_metabolites
beta_Alanine_metabolism	Microbe	Metabolism_of_other_amino_acids
Taurine_and_hypotaurine_metabolism	Microbe	Metabolism_of_other_amino_acids
Phosphonate_and_phosphinate_metabolism	Microbe	Metabolism_of_other_amino_acids
Selenocompound_metabolism	Microbe	Metabolism_of_other_amino_acids
Cyanoamino_acid_metabolism	Microbe	Metabolism_of_other_amino_acids
D_Glutamine_and_D_glutamate_metabolism	Microbe	Metabolism_of_other_amino_acids
D_Alanine_metabolism	Microbe	Metabolism_of_other_amino_acids
Glutathione_metabolism	Microbe	Metabolism_of_other_amino_acids
Starch_and_sucrose_metabolism	Microbe	Carbohydrate_metabolism
Other_glycan_degradation	Microbe	Glycan_biosynthesis_and_metabolism
Amino_sugar_and_nucleotide_sugar_metabolism	Microbe	Carbohydrate_metabolism
Streptomycin_biosynthesis	Microbe	Biosynthesis_of_other_secondary_metabolites
Polyketide_sugar_unit_biosynthesis	Microbe	Metabolism_of_terpenoids_and_polyketides
Acarbose_and_validamycin_biosynthesis	Microbe	Biosynthesis_of_other_secondary_metabolites
Glycosaminoglycan_degradation	Microbe	Glycan_biosynthesis_and_metabolism
Lipopolysaccharide_biosynthesis	Microbe	Glycan_biosynthesis_and_metabolism
Peptidoglycan_biosynthesis	Microbe	Glycan_biosynthesis_and_metabolism
Glycerolipid_metabolism	Microbe	Lipid_metabolism
Inositol_phosphate_metabolism	Microbe	Carbohydrate_metabolism
Glycerophospholipid_metabolism	Microbe	Lipid_metabolism
Glycosphingolipid_biosynthesis_globo_and_isoglobo_series	Microbe	Glycan_biosynthesis_and_metabolism
Glycosphingolipid_biosynthesis_ganglio_series	Microbe	Glycan_biosynthesis_and_metabolism
Pyruvate_metabolism	Microbe	Carbohydrate_metabolism
Chloroalkane_and_chloroalkene_degradation	Microbe	Xenobiotics_biodegradation_and_metabolism
Naphthalene_degradation	Microbe	Xenobiotics_biodegradation_and_metabolism
Glyoxylate_and_dicarboxylate_metabolism	Microbe	Carbohydrate_metabolism
Nitrotoluene_degradation	Microbe	Xenobiotics_biodegradation_and_metabolism
Propanoate_metabolism	Microbe	Carbohydrate_metabolism
Butanoate_metabolism	Microbe	Carbohydrate_metabolism
C5_Branched_dibasic_acid_metabolism	Microbe	Carbohydrate_metabolism
One_carbon_pool_by_folate	Microbe	Metabolism_of_cofactors_and_vitamins
Methane_metabolism	Microbe	Energy_metabolism
Carbon_fixation_in_photosynthetic_organisms	Microbe	Energy_metabolism
Carbon_fixation_pathways_in_prokaryotes	Microbe	Energy_metabolism
Thiamine_metabolism	Microbe	Metabolism_of_cofactors_and_vitamins
Riboflavin_metabolism	Microbe	Metabolism_of_cofactors_and_vitamins
Vitamin_B6_metabolism	Microbe	Metabolism_of_cofactors_and_vitamins
Nicotinate_and_nicotinamide_metabolism	Microbe	Metabolism_of_cofactors_and_vitamins
Pantothenate_and_CoA_biosynthesis	Microbe	Metabolism_of_cofactors_and_vitamins
Biotin_metabolism	Microbe	Metabolism_of_cofactors_and_vitamins
Lipoic_acid_metabolism	Microbe	Metabolism_of_cofactors_and_vitamins
Folate_biosynthesis	Microbe	Metabolism_of_cofactors_and_vitamins
Porphyrin_and_chlorophyll_metabolism	Microbe	Metabolism_of_cofactors_and_vitamins
Terpenoid_backbone_biosynthesis	Microbe	Metabolism_of_terpenoids_and_polyketides
Carotenoid_biosynthesis	Microbe	Metabolism_of_terpenoids_and_polyketides
Zeatin_biosynthesis	Microbe	Metabolism_of_terpenoids_and_polyketides
Nitrogen_metabolism	Microbe	Energy_metabolism
Sulfur_metabolism	Microbe	Energy_metabolism
Phenylpropanoid_biosynthesis	Microbe	Biosynthesis_of_other_secondary_metabolites
Tropane_piperidine_and_pyridine_alkaloid_biosynthesis	Microbe	Biosynthesis_of_other_secondary_metabolites
Glucosinolate_biosynthesis	Microbe	Biosynthesis_of_other_secondary_metabolites
Aminoacyl_tRNA_biosynthesis	Microbe	Translation
Metabolism_of_xenobiotics_by_cytochrome_P450	Microbe	Xenobiotics_biodegradation_and_metabolism
Drug_metabolism_cytochrome_P450	Microbe	Xenobiotics_biodegradation_and_metabolism
Drug_metabolism_other_enzymes	Microbe	Xenobiotics_biodegradation_and_metabolism
Biosynthesis_of_unsaturated_fatty_acids	Microbe	Lipid_metabolism
Biosynthesis_of_siderophore_group_nonribosomal_peptides	Microbe	Metabolism_of_terpenoids_and_polyketides
Metabolic_pathways	Microbe	Global_and_overview_maps
Biosynthesis_of_secondary_metabolites	Microbe	Global_and_overview_maps
Microbial_metabolism_in_diverse_environments	Microbe	Global_and_overview_maps
Biosynthesis_of_antibiotics	Microbe	Global_and_overview_maps
Carbon_metabolism	Microbe	Global_and_overview_maps
Oxocarboxylic_acid_metabolism	Microbe	Global_and_overview_maps
Fatty_acid_metabolism	Microbe	Global_and_overview_maps
Biosynthesis_of_amino_acids	Microbe	Global_and_overview_maps
beta_Lactam_resistance	Microbe	Drug_resistance_Antimicrobial
Vancomycin_resistance	Microbe	Drug_resistance_Antimicrobial
Cationic_antimicrobial_peptide_CAMP_resistance	Microbe	Drug_resistance_Antimicrobial
ABC_transporters	Microbe	Membrane_transport
Two_component_system	Microbe	Signal_transduction
Quorum_sensing	Microbe	Cellular_community_prokaryotes
Biofilm_formation_Pseudomonas_aeruginosa	Microbe	Cellular_community_prokaryotes
Biofilm_formation_Escherichia_coli	Microbe	Cellular_community_prokaryotes
Bacterial_chemotaxis	Microbe	Cell_motility
Phosphotransferase_system_PTS	Microbe	Membrane_transport
Ribosome	Microbe	Translation
RNA_degradation	Microbe	Folding_sorting_and_degradation
RNA_polymerase	Microbe	Transcription
DNA_replication	Microbe	Replication_and_repair
Protein_export	Microbe	Folding_sorting_and_degradation
Bacterial_secretion_system	Microbe	Membrane_transport
Base_excision_repair	Microbe	Replication_and_repair
Nucleotide_excision_repair	Microbe	Replication_and_repair
Mismatch_repair	Microbe	Replication_and_repair
Homologous_recombination	Microbe	Replication_and_repair
Sulfur_relay_system	Microbe	Folding_sorting_and_degradation
Biofilm_formation_Vibrio_cholerae	Microbe	Cellular_community_prokaryotes
Primary_bile_acid_biosynthesis	Microbe	Lipid_metabolism
Secondary_bile_acid_biosynthesis	Microbe	Lipid_metabolism
Flagellar_assembly	Microbe	Cell_motility
Stilbenoid_diarylheptanoid_and_gingerol_biosynthesis	Microbe	Biosynthesis_of_other_secondary_metabolites
Dioxin_degradation	Microbe	Xenobiotics_biodegradation_and_metabolism
Xylene_degradation	Microbe	Xenobiotics_biodegradation_and_metabolism
Flavone_and_flavonol_biosynthesis	Microbe	Biosynthesis_of_other_secondary_metabolites
Non_homologous_end_joining	Microbe	Replication_and_repair
Arabinogalactan_biosynthesis_Mycobacterium	Microbe	Glycan_biosynthesis_and_metabolism
Proteasome	Microbe	Folding_sorting_and_degradation
Aminobenzoate_degradation	Microbe	Xenobiotics_biodegradation_and_metabolism
Limonene_and_pinene_degradation	Microbe	Metabolism_of_terpenoids_and_polyketides
Insect_hormone_biosynthesis	Microbe	Metabolism_of_terpenoids_and_polyketides
Synthesis_and_degradation_of_ketone_bodies	Microbe	Lipid_metabolism
Furfural_degradation	Microbe	Xenobiotics_biodegradation_and_metabolism
Styrene_degradation	Microbe	Xenobiotics_biodegradation_and_metabolism
Atrazine_degradation	Microbe	Xenobiotics_biodegradation_and_metabolism
Chlorocyclohexane_and_chlorobenzene_degradation	Microbe	Xenobiotics_biodegradation_and_metabolism
D_Arginine_and_D_ornithine_metabolism	Microbe	Metabolism_of_other_amino_acids
Toluene_degradation	Microbe	Xenobiotics_biodegradation_and_metabolism
Caprolactam_degradation	Microbe	Xenobiotics_biodegradation_and_metabolism
Geraniol_degradation	Microbe	Metabolism_of_terpenoids_and_polyketides
Betalain_biosynthesis	Microbe	Biosynthesis_of_other_secondary_metabolites
Fluorobenzoate_degradation	Microbe	Xenobiotics_biodegradation_and_metabolism
alpha_Linolenic_acid_metabolism	Microbe	Lipid_metabolism
Ethylbenzene_degradation	Microbe	Xenobiotics_biodegradation_and_metabolism
MolWt	Drug	size
HeavyAtomMolWt	Drug	size
BertzCT	Drug	topology
MolLogP	Drug	lipophilicity_charge_properties
MolMR	Drug	lipophilicity_charge_properties
HeavyAtomCount	Drug	size
NumHAcceptors	Drug	hydrogen_bonding
NumHDonors	Drug	hydrogen_bonding
NumValenceElectrons	Drug	hydrogen_bonding
RingCount	Drug	ring_count
FractionCSP3	Drug	topology
NHOHCount	Drug	hydrogen_bonding
NOCount	Drug	hydrogen_bonding
Chi0n	Drug	topology
Chi0v	Drug	topology
Chi1n	Drug	topology
Chi1v	Drug	topology
Chi2n	Drug	topology
Chi2v	Drug	topology
Chi3n	Drug	topology
Chi3v	Drug	topology
Chi4n	Drug	topology
Chi4v	Drug	topology
HallKierAlpha	Drug	topology
Kappa1	Drug	topology
Kappa2	Drug	topology
Kappa3	Drug	topology
LabuteASA	Drug	topology
pyLabuteASA	Drug	topology
NumAliphaticCarbocycles	Drug	ring_count
NumAliphaticHeterocycles	Drug	ring_count
NumAliphaticRings	Drug	ring_count
NumAmideBonds	Drug	hydrogen_bonding
NumAromaticCarbocycles	Drug	ring_count
NumAromaticHeterocycles	Drug	ring_count
NumAromaticRings	Drug	ring_count
NumBridgeheadAtoms	Drug	ring_count
NumHBA	Drug	hydrogen_bonding
NumHBD	Drug	hydrogen_bonding
NumHeteroatoms	Drug	size
NumHeterocycles	Drug	ring_count
NumLipinskiHBA	Drug	hydrogen_bonding
NumLipinskiHBD	Drug	hydrogen_bonding
NumRings	Drug	ring_count
NumRotatableBonds	Drug	topology
NumSaturatedCarbocycles	Drug	ring_count
NumSaturatedHeterocycles	Drug	ring_count
NumSaturatedRings	Drug	ring_count
NumSpiroAtoms	Drug	ring_count
PBF	Drug	topology
PMI1	Drug	lipophilicity_charge_properties
PMI2	Drug	lipophilicity_charge_properties
PMI3	Drug	lipophilicity_charge_properties
TPSA	Drug	lipophilicity_charge_properties
PEOE_VAS1	Drug	lipophilicity_charge_properties
PEOE_VAS10	Drug	lipophilicity_charge_properties
PEOE_VAS11	Drug	lipophilicity_charge_properties
PEOE_VAS12	Drug	lipophilicity_charge_properties
PEOE_VAS13	Drug	lipophilicity_charge_properties
PEOE_VAS14	Drug	lipophilicity_charge_properties
PEOE_VAS2	Drug	lipophilicity_charge_properties
PEOE_VAS3	Drug	lipophilicity_charge_properties
PEOE_VAS4	Drug	lipophilicity_charge_properties
PEOE_VAS5	Drug	lipophilicity_charge_properties
PEOE_VAS6	Drug	lipophilicity_charge_properties
PEOE_VAS7	Drug	lipophilicity_charge_properties
PEOE_VAS8	Drug	lipophilicity_charge_properties
PEOE_VAS9	Drug	lipophilicity_charge_properties
SMR_VSA1	Drug	lipophilicity_charge_properties
SMR_VSA10	Drug	lipophilicity_charge_properties
SMR_VSA2	Drug	lipophilicity_charge_properties
SMR_VSA3	Drug	lipophilicity_charge_properties
SMR_VSA4	Drug	lipophilicity_charge_properties
SMR_VSA5	Drug	lipophilicity_charge_properties
SMR_VSA6	Drug	lipophilicity_charge_properties
SMR_VSA7	Drug	lipophilicity_charge_properties
SMR_VSA9	Drug	lipophilicity_charge_properties
SlogP_VSA1	Drug	lipophilicity_charge_properties
SlogP_VSA10	Drug	lipophilicity_charge_properties
SlogP_VSA11	Drug	lipophilicity_charge_properties
SlogP_VSA2	Drug	lipophilicity_charge_properties
SlogP_VSA3	Drug	lipophilicity_charge_properties
SlogP_VSA4	Drug	lipophilicity_charge_properties
SlogP_VSA5	Drug	lipophilicity_charge_properties
SlogP_VSA6	Drug	lipophilicity_charge_properties
SlogP_VSA7	Drug	lipophilicity_charge_properties
SlogP_VSA8	Drug	lipophilicity_charge_properties
Asphericity	Drug	topology
Eccentricity	Drug	topology
InertialShapeFactor	Drug	topology
RadiusOfGyration	Drug	topology
SpherocityIndex	Drug	topology

## Sheet: Supplementary Data 2
Supplementary Data 2 – Correlation between the model's predicted impact scores and in-vitro determined IC25 measurements
Drug name	fdr p value
Azaguanine-8	0.99135
Nifurtimox	0.373397
Lansoprazole	0.601468
Diacerein	0.0880669
Acarbose	0.699816
5-fluorouracil	0.699816
Auranofin	0.0828141
Mefloquine hydrochloride	0.0828141
Loxapine succinate	0.136054
Loperamide hydrochloride	0.181341
Tamoxifen citrate	0.601468
Troglitazone	0.145784
Estradiol Valerate	0.618764
Rabeprazole Sodium salt	0.636284
Zidovudine, AZT	0.115851
Pyrimethamine	0.833304
Clomiphene citrate (Z,E)	0.694796
Niclosamide	0.699816
Omeprazole	0.253919
Streptozotocin	0.833304
Ebselen	0.826529
Diethylstilbestrol	0.258435
Thioridazine hydrochloride	0.0880669
Dienestrol	0.184481
Ethopropazine hydrochloride	0.000575

## Sheet: Supplementary Data 3
Supplementary Data 3 – The model’s drug and microbial feature importance p-values.
Feature name	FDR p value
Ubiquinone_and_other_terpenoid_quinone_biosynthesis	0.00990099
Pyrimidine_metabolism	0.00990099
Alanine_aspartate_and_glutamate_metabolism	0.00990099
Glycine_serine_and_threonine_metabolism	0.00990099
Valine_leucine_and_isoleucine_degradation	0.029703
Lysine_degradation	0.00990099
Arginine_and_proline_metabolism	0.00990099
Histidine_metabolism	0.00990099
Tyrosine_metabolism	0.00990099
Benzoate_degradation	0.00990099
Tryptophan_metabolism	0.00990099
Selenocompound_metabolism	0.00990099
Cyanoamino_acid_metabolism	0.00990099
Glutathione_metabolism	0.00990099
Starch_and_sucrose_metabolism	0.00990099
Other_glycan_degradation	0.00990099
Amino_sugar_and_nucleotide_sugar_metabolism	0.00990099
Streptomycin_biosynthesis	0.00990099
Glycosaminoglycan_degradation	0.00990099
Lipopolysaccharide_biosynthesis	0.00990099
Peptidoglycan_biosynthesis	0.00990099
Glycerophospholipid_metabolism	0.00990099
Glycosphingolipid_biosynthesis_globo_and_isoglobo_series	0.00990099
Pyruvate_metabolism	0.00990099
Nitrotoluene_degradation	0.00990099
Butanoate_metabolism	0.00990099
C5_Branched_dibasic_acid_metabolism	0.00990099
Methane_metabolism	0.00990099
Thiamine_metabolism	0.00990099
Lipoic_acid_metabolism	0.00990099
Folate_biosynthesis	0.00990099
Zeatin_biosynthesis	0.019802
Nitrogen_metabolism	0.00990099
Tropane_piperidine_and_pyridine_alkaloid_biosynthesis	0.00990099
Glucosinolate_biosynthesis	0.00990099
Drug_metabolism_other_enzymes	0.00990099
Biosynthesis_of_unsaturated_fatty_acids	0.00990099
Metabolic_pathways	0.00990099
Biosynthesis_of_secondary_metabolites	0.00990099
Biosynthesis_of_antibiotics	0.00990099
Carbon_metabolism	0.00990099
ABC_transporters	0.00990099
Quorum_sensing	0.00990099
Biofilm_formation_Escherichia_coli	0.00990099
RNA_degradation	0.00990099
Bacterial_secretion_system	0.00990099
Nucleotide_excision_repair	0.00990099
Biofilm_formation_Vibrio_cholerae	0.00990099
Arabinogalactan_biosynthesis_Mycobacterium	0.00990099
Aminobenzoate_degradation	0.00990099
Insect_hormone_biosynthesis	0.00990099
Synthesis_and_degradation_of_ketone_bodies	0.00990099
Toluene_degradation	0.00990099
alpha_Linolenic_acid_metabolism	0.00990099
MolWt	0.00990099
HeavyAtomMolWt	0.00990099
BertzCT	0.00990099
MolLogP	0.00990099
MolMR	0.00990099
NumHAcceptors	0.00990099
NumValenceElectrons	0.00990099
FractionCSP3	0.00990099
NHOHCount	0.00990099
NOCount	0.00990099
Chi0n	0.00990099
Chi0v	0.00990099
Chi1n	0.00990099
Chi1v	0.00990099
Chi2n	0.00990099
Chi2v	0.00990099
Chi3n	0.00990099
Chi3v	0.00990099
Chi4n	0.00990099
Chi4v	0.00990099
HallKierAlpha	0.00990099
Kappa1	0.00990099
Kappa2	0.00990099
Kappa3	0.00990099
LabuteASA	0.00990099
pyLabuteASA	0.00990099
NumAliphaticHeterocycles	0.00990099
NumAromaticRings	0.00990099
NumHBA	0.00990099
NumHBD	0.00990099
NumHeteroatoms	0.00990099
NumHeterocycles	0.00990099
NumLipinskiHBA	0.00990099
NumLipinskiHBD	0.00990099
NumRings	0.00990099
NumRotatableBonds	0.00990099
NumSaturatedHeterocycles	0.00990099
NumSaturatedRings	0.00990099
PBF	0.00990099
PMI1	0.00990099
PMI2	0.00990099
PMI3	0.00990099
TPSA	0.00990099
PEOE_VAS1	0.00990099
PEOE_VAS10	0.00990099
PEOE_VAS11	0.00990099
PEOE_VAS14	0.00990099
PEOE_VAS2	0.00990099
PEOE_VAS5	0.00990099
PEOE_VAS6	0.00990099
PEOE_VAS7	0.00990099
PEOE_VAS8	0.00990099
PEOE_VAS9	0.00990099
SMR_VSA1	0.00990099
SMR_VSA10	0.00990099
SMR_VSA5	0.00990099
SMR_VSA6	0.00990099
SMR_VSA7	0.00990099
SMR_VSA9	0.00990099
SlogP_VSA1	0.00990099
SlogP_VSA10	0.00990099
SlogP_VSA2	0.00990099
SlogP_VSA3	0.00990099
SlogP_VSA4	0.00990099
SlogP_VSA5	0.00990099
SlogP_VSA6	0.00990099
SlogP_VSA7	0.00990099
Asphericity	0.00990099
Eccentricity	0.00990099
InertialShapeFactor	0.00990099
RadiusOfGyration	0.00990099
SpherocityIndex	0.00990099

## Sheet: Supplementary Data 4
Supplementary Data 4 – A catalog of interactions between 2,585 drugs and 409 taxa
Taxon id	phylum	class	order	family	genus	species	Cyanocobalamin	Biotin	Ascorbic acid	Thiamine	Folic acid	Pyridoxine	Pravastatin	Fluvoxamine	Ramipril	Flunisolide	Baclofen	Esmolol	Phentermine	Tramadol	Vidarabine	Betaxolol	Fluconazole	Troglitazone	Erythromycin	Caffeine	Sildenafil	Pyrimethamine	Reserpine	Azithromycin	Ticlopidine	Midodrine	Torasemide	Citalopram	Moxifloxacin	Glimepiride	Diflorasone	Lovastatin	Cefotiam	Aminosalicylic acid	Reboxetine	Milrinone	Oxiconazole	Alclometasone	Butalbital	Cladribine	Ranolazine	Mesalazine	Benzatropine
asv_003590f27a808e8707e5a4409f3d0d33	Proteobacteria	Gammaproteobacteria	Aeromonadales	Succinivibrionaceae	Succinivibrio		0.0100984	0.0207468	0.013819	0.0594429	0.0647254	0.000222	0.00920476	0.093473	0.00246905	0.00248571	0.0004	0.00113889	0.00095	0.0606262	0.067177	0.0263468	0.00948889	0.38621	0.977649	0.005	0.0168452	0.47041	0.0829254	0.989563	0.0183968	0.00584127	0.0036746	0.00482064	0.923484	0.0138563	0.00165	0.00898571	0.919395	0.0005	0.00738333	0.00422143	0.518691	0.00253571	0.0044881	0.13798	0.00870476	0.000722	0.0421722
asv_012bf04afc82330ee23fa355432f34ef	Firmicutes	Clostridia	Clostridiales	Lachnospiraceae	Lachnospira		0.00307222	0.00924762	0.00772302	0.0282857	0.0991341	0.00222222	0.00478571	0.022427	0.000571	0.00133333	0.0004	0	0	0.0187944	0.0312238	0.00859048	0.00283571	0.464107	1	0.001	0.0131111	0.328279	0.0264992	1	0.0144524	0.0009	0.00394683	0.00663095	0.980469	0.0167349	0	0.00506349	0.981783	0	0.00134444	0.00111111	0.871436	0.0005	0.0015	0.061669	0.00869762	0	0.0195913
asv_015a7a1a29776e136c6bd3d144141a3e	Bacteroidetes	Bacteroidia	Bacteroidales	S24-7			0.0025	0.00625714	0.00721667	0.013327	0.0424913	0.00253333	0.0043246	0.0190524	0.00233333	0.00108571	0	0	0.0005	0.0579508	0.0342571	0.0118659	0.00743254	0.445107	0.997333	0.000952	0.0133794	0.553267	0.0963016	0.997333	0.00860952	0.00108333	0.00586667	0.00537143	0.974561	0.00803889	0	0.00973333	0.924607	0	0.00583492	0.00221667	0.657148	0	0	0.0937048	0.00735	0.0002	0.0881619
asv_01f2fd4ad4ec5cbc77ee0ba74169e6a7	Firmicutes	Clostridia	Clostridiales	Veillonellaceae	Mitsuokella		0.0046	0.00466508	0.00162698	0.014681	0.0628508	0.0154095	0.00371429	0.0827	0.00533333	0.00025	0	0.0015	0.0015	0.013169	0.0264452	0.0180881	0.00193333	0.361478	0.990859	0.00286667	0.0119317	0.417461	0.0371302	0.994159	0.00718333	0.00297143	0.00178889	0.0089619	0.981095	0.00508333	0.0004	0.00743651	0.908283	0	0.00363254	0.00186667	0.589979	0.0044	0.00114286	0.0377365	0.00768333	0.002	0.0153817
asv_0264037cba4563db31b555a7168794a4	Bacteroidetes	Bacteroidia	Bacteroidales	Bacteroidaceae	Bacteroides	uniformis	0.000667	0.0374452	0.00115	0.00137143	0.0174706	0.0004	0.00235238	0.00275556	0	0	0.00157143	0.00116667	0.000222	0.0222857	0.0127452	0.00186667	0.00224444	0.407563	0.9985	0.001	0.00304127	0.825079	0.118426	0.9992	0.00445556	0	0.00426667	0.0042	0.991066	0.00369841	0	0.0029	0.825658	0	0.00170794	0.00025	0.693675	0.000222	0.000536	0.0192143	0.00505714	0	0.174749
asv_0378c49256515356b66e9147fb098913	Bacteroidetes	Bacteroidia	Bacteroidales	Barnesiellaceae			0.003	0.00668571	0.0116095	0.0142159	0.0414849	0.00403333	0.0043246	0.0218524	0.00433333	0.00108571	0.001	0	0.00075	0.0643159	0.0455762	0.0236937	0.0100992	0.43416	0.995556	0.000952	0.0112794	0.525179	0.0979206	0.997333	0.0117762	0.00108333	0.00591667	0.00617143	0.955998	0.00778175	0.0008	0.0103667	0.909109	0	0.00493492	0.00306111	0.588925	0	0	0.106274	0.00918333	0.0002	0.0858095
asv_03b89cd62efd93a5ee57a5a2b88d616d	Bacteroidetes	Bacteroidia	Bacteroidales	S24-7			0.0025	0.00625714	0.00721667	0.013327	0.0424913	0.00253333	0.0043246	0.0190524	0.00233333	0.00108571	0	0	0.0005	0.0579508	0.0342571	0.0118659	0.00743254	0.445107	0.997333	0.000952	0.0133794	0.553267	0.0963016	0.997333	0.00860952	0.00108333	0.00586667	0.00537143	0.974561	0.00803889	0	0.00973333	0.924607	0	0.00583492	0.00221667	0.657148	0	0	0.0937048	0.00735	0.0002	0.0881619
asv_0458272629af03d4be1217450408b560	Firmicutes	Clostridia	Clostridiales				0.0300492	0.0252151	0.0345778	0.145224	0.114789	0.0156937	0.0214492	0.126641	0.00472222	0.00508571	0.00552698	0.00557222	0.00841667	0.0783556	0.150756	0.070719	0.0299683	0.331356	0.961014	0.0120881	0.0341566	0.503327	0.0496151	0.967612	0.042119	0.0121881	0.0247296	0.00728333	0.766098	0.0310452	0.00256667	0.0332397	0.839352	0.00174603	0.0230079	0.0124405	0.330167	0.00943571	0.00966746	0.169087	0.0340365	0.00216825	0.0580341
asv_04781f15514cddd889decd47b063b57a	Firmicutes	Clostridia	Clostridiales	Lachnospiraceae	Coprococcus		0.00156508	0.00561905	0.0110056	0.0200071	0.0441698	0.000444	0.00227143	0.0224524	0.000889	0.0005	0	0.00125	0.0005	0.0196349	0.0328675	0.00430238	0.00271587	0.410479	1	0.00173016	0.00788254	0.335528	0.0112857	1	0.00846667	0.0005	0.000286	0.00337143	0.97009	0.00820635	0	0.00546587	0.989625	0	0.00286667	0	0.785176	0	0.0005	0.0599921	0.00344444	0	0.0050746
asv_04b644940681713cd896a0259802b4c6	Firmicutes	Erysipelotrichi	Erysipelotrichales	Erysipelotrichaceae	Eubacterium	biforme	0.0112373	0.0129452	0.013227	0.0593365	0.103693	0.00583889	0.0152071	0.0476294	0.00573333	0.00125	0.00166667	0.00226667	0.00346667	0.0757111	0.0827294	0.0327865	0.0125563	0.404947	0.997633	0.00455556	0.0294984	0.448948	0.041731	0.9971	0.0117722	0.00338889	0.00714603	0.00398175	0.923452	0.0125508	0.0008	0.0231151	0.930103	0.00192857	0.00282857	0.00511111	0.619394	0.00117778	0.00402143	0.128703	0.0142706	0.00135714	0.0218381
asv_05315b59ce9a02bfb84b165e4b359366	Bacteroidetes	Bacteroidia	Bacteroidales	Bacteroidaceae	Bacteroides		0.0027	0.0173048	0.00684444	0.00252381	0.0282246	0.00383333	0.0038381	0.00924444	0	0.000286	0	0	0.0005	0.0297563	0.0286627	0.0026	0.00541905	0.406195	1	0.000508	0.00520238	0.725349	0.0780214	0.9992	0.00791032	0.0008	0.00333333	0.00390476	0.991706	0.00153333	0	0.00795	0.844127	0	0.00216667	0.002	0.564775	0.00025	0.000286	0.0319944	0.0047746	0	0.11056
asv_05ac2a8a84168e22dc8261f6267d4866	Bacteroidetes	Bacteroidia	Bacteroidales	S24-7			0.0025	0.00625714	0.00721667	0.013327	0.0424913	0.00253333	0.0043246	0.0190524	0.00233333	0.00108571	0	0	0.0005	0.0579508	0.0342571	0.0118659	0.00743254	0.445107	0.997333	0.000952	0.0133794	0.553267	0.0963016	0.997333	0.00860952	0.00108333	0.00586667	0.00537143	0.974561	0.00803889	0	0.00973333	0.924607	0	0.00583492	0.00221667	0.657148	0	0	0.0937048	0.00735	0.0002	0.0881619
asv_063d26ea63770ace4b2a10b836949da0	Firmicutes	Clostridia	Clostridiales	Ruminococcaceae	Ruminococcus	flavefaciens	0.00315	0.0148984	0.0183873	0.0343452	0.0531524	0.00466667	0.00561111	0.028027	0.00266667	0	0.000222	0.0007	0.00297222	0.0314484	0.0313968	0.00717381	0.011223	0.424893	0.995667	0.00500238	0.00996984	0.31849	0.0190881	0.996017	0.0188952	0.00198571	0.00306667	0.00317381	0.953041	0.00548095	0	0.00381111	0.979499	0.000444	0.00343254	0.00348333	0.754687	0	0.00250794	0.0887016	0.00324127	0.000444	0.0292556
asv_068354477223347b3930942eec1b002b	Firmicutes	Clostridia	Clostridiales	Lachnospiraceae	Lachnobacterium		0.00474286	0.00322222	0.00774444	0.0315333	0.0959738	0.00253333	0.00356111	0.0188444	0.00277381	0	0.0004	0.00145	0.0002	0.0185405	0.0241849	0.00725635	0.00398254	0.478341	1	0.000444	0.0150825	0.406231	0.0297349	1	0.0101476	0	0.00113016	0.00386667	0.97618	0.00516825	0	0.00640556	0.981352	0	0.000583	0.000778	0.808243	0.000667	0.000952	0.0350746	0.00561667	0.002	0.0164437
asv_06a744e47f1c07681f995b192a53ae82	Tenericutes	Mollicutes	RF39				0.0179254	0.0254238	0.0308651	0.0762087	0.110021	0.0110437	0.013831	0.0744897	0.00353889	0.001	0.00408809	0.00327778	0.0146103	0.110498	0.101539	0.0905397	0.0253135	0.381789	0.965581	0.0126468	0.0194992	0.501143	0.0399294	0.975159	0.0252722	0.0121246	0.0122222	0.00362064	0.853229	0.0222786	0.000952	0.0103183	0.912533	0.00246032	0.0125841	0.00960159	0.425933	0.000952	0.00860794	0.151556	0.0259857	0.0023746	0.0229571
asv_06dc280ff1bbd9bdfef1cadc429ea650	Firmicutes	Clostridia	Clostridiales	Veillonellaceae	Mitsuokella	multacida	0.0046	0.00466508	0.00222698	0.0145	0.0637667	0.0159119	0.00332381	0.0695198	0.005	0.00025	0	0.0005	0.0015	0.0144333	0.0532389	0.0180048	0.00299048	0.409202	0.987742	0.00333333	0.0171556	0.377965	0.0422135	0.990742	0.00515	0.00297143	0.00138889	0.0074619	0.980991	0.00861667	0.0004	0.00983651	0.883209	0.0005	0.00329921	0.00146667	0.584163	0.0044	0.000857	0.0492397	0.00681111	0.0025	0.0149008
asv_07bbbafd3ae21eb30ca8d2694fc4ee07	Verrucomicrobia	Verrucomicrobiae	Verrucomicrobiales	Verrucomicrobiaceae	Akkermansia	muciniphila	0.00621667	0.0191746	0.0140024	0.0673548	0.0442373	0.0045	0.00686032	0.035054	0.00136667	0	0	0.00106349	0.002	0.0684071	0.0582516	0.0298849	0.00873016	0.267538	0.97577	0.00597857	0.0105413	0.666727	0.042769	0.982877	0.0428841	0.00258889	0.00629365	0.011554	0.588331	0.00476111	0.0004	0.00650238	0.71994	0.00107143	0.0286413	0.0047381	0.233837	0	0.00286508	0.0648841	0.014819	0.00107143	0.0696754
asv_0878155dd4c0514064b79e5e32e169ff	Bacteroidetes	Bacteroidia	Bacteroidales	Prevotellaceae	Prevotella		0.0172238	0.017273	0.0194048	0.0410032	0.0566635	0.00304444	0.013573	0.0669167	0.00912222	0.000286	0.00125	0.000622	0.00291667	0.0780746	0.0899905	0.0431056	0.0177556	0.429592	0.985091	0.0083746	0.02075	0.509026	0.0792452	0.986019	0.0151992	0.00531905	0.00927302	0.00532143	0.959963	0.0137532	0.0008	0.0190968	0.935838	0.00075	0.0033	0.00569444	0.606763	0.00116667	0.00310476	0.214056	0.0115016	0.00095	0.0467302
asv_087a4de4b24abd71f775d81c535a4734	Tenericutes	Mollicutes	RF39				0.0262087	0.0234635	0.0296238	0.112968	0.094878	0.00839365	0.0195008	0.113154	0.00939682	0.00281905	0.00219048	0.0017746	0.0038	0.10854	0.188703	0.0266286	0.0224548	0.393499	0.974025	0.00959365	0.030955	0.478805	0.0593556	0.979544	0.0279968	0.0109754	0.014174	0.0109095	0.813579	0.0226579	0.0014	0.0256159	0.914333	0.0029127	0.0176786	0.00906191	0.382122	0.00626905	0.00582937	0.196337	0.0221825	0.00380159	0.0407024
asv_09f3318b34ddaf0f2cb48d7c3998410a	Bacteroidetes	Bacteroidia	Bacteroidales	Bacteroidaceae	Bacteroides		0.000667	0.0206262	0.00145	0.00660952	0.0099	0.002	0.00520238	0.00669444	0	0.0008	0.000571	0	0	0.062646	0.0131913	0.000952	0.00316667	0.464925	0.9976	0.0015	0.00164682	0.880057	0.209083	0.998	0.00196667	0.000444	0.00476667	0.0015	0.985167	0.00314444	0.001	0.00689048	0.674656	0.000667	0.00178571	0.003	0.538883	0.004	0	0.02555	0.00599603	0	0.116038
asv_0c5cc4f15bafa408b79b824832f6b703	Firmicutes	Clostridia	Clostridiales	Ruminococcaceae	Faecalibacterium	prausnitzii	0.00284444	0.00929048	0.0138365	0.033181	0.0478063	0.00322222	0.00373333	0.0528349	0.000786	0.002	0	0.00142222	0.002	0.0244587	0.0270175	0.00576429	0.0052246	0.44692	0.995133	0.00459682	0.00875	0.388575	0.019004	0.997733	0.0112857	0.00436667	0.00234127	0.00154286	0.957811	0.0111111	0.0005	0.00471667	0.979863	0	0.00308333	0.00065	0.739681	0.00126905	0.0051746	0.0537746	0.00452064	0	0.0216714
asv_0e5342545e5f3e05ac3ea8269e4922d6	Bacteroidetes	Bacteroidia	Bacteroidales	S24-7			0.0025	0.00625714	0.00721667	0.013327	0.0424913	0.00253333	0.0043246	0.0190524	0.00233333	0.00108571	0	0	0.0005	0.0579508	0.0342571	0.0118659	0.00743254	0.445107	0.997333	0.000952	0.0133794	0.553267	0.0963016	0.997333	0.00860952	0.00108333	0.00586667	0.00537143	0.974561	0.00803889	0	0.00973333	0.924607	0	0.00583492	0.00221667	0.657148	0	0	0.0937048	0.00735	0.0002	0.0881619
asv_0f18b2df89f3b21306bc7db8212be012	Firmicutes	Clostridia	Clostridiales	Ruminococcaceae	Faecalibacterium	prausnitzii	0.00926587	0.00577936	0.00785238	0.0272603	0.0572571	0.00681667	0.00725397	0.036977	0.000667	0	0.000667	0.00157222	0.00388889	0.0730611	0.0880548	0.0389722	0.00901746	0.408944	0.9976	0.00157778	0.0104024	0.343781	0.0168	0.99835	0.0126071	0.00253333	0.00358016	0.0037373	0.946414	0.00566032	0	0.00675952	0.964657	0.00183333	0.00657381	0.0019	0.710538	0.0002	0.00189365	0.115778	0.000686	0.00183333	0.0161238
asv_0fbf280e0153d0aafbe478dcf6a7894d	Bacteroidetes	Bacteroidia	Bacteroidales	Odoribacteraceae	Odoribacter		0.00645556	0.0204754	0.0210286	0.00835476	0.0278937	0.00410476	0.00759762	0.0339675	0.00353333	0	0	0.00025	0.0005	0.0486151	0.0487103	0.00769048	0.0133611	0.333283	0.99014	0.00516825	0.0086746	0.732461	0.0995714	0.996406	0.00780238	0.00075	0.00436111	0.00106667	0.988257	0.0058873	0.0008	0.01145	0.923005	0.0015	0.00517778	0.00441905	0.355043	0	0.00323809	0.0603905	0.00723809	0.0017	0.0790516
asv_0fe1f1f3ff7e75560a2c30f9a0cbaa26	Bacteroidetes	Bacteroidia	Bacteroidales	S24-7			0.0025	0.00625714	0.00721667	0.013327	0.0424913	0.00253333	0.0043246	0.0190524	0.00233333	0.00108571	0	0	0.0005	0.0579508	0.0342571	0.0118659	0.00743254	0.445107	0.997333	0.000952	0.0133794	0.553267	0.0963016	0.997333	0.00860952	0.00108333	0.00586667	0.00537143	0.974561	0.00803889	0	0.00973333	0.924607	0	0.00583492	0.00221667	0.657148	0	0	0.0937048	0.00735	0.0002	0.0881619
asv_107e10c5c90e2e80cb7afc9e86c0dba9	Bacteroidetes	Bacteroidia	Bacteroidales	Porphyromonadaceae	Parabacteroides		0	0.00639286	0.0053746	0.00498413	0.0184548	0.00686825	0.00710714	0.00758571	0.000583	0.0011746	0.0005	0	0	0.0305905	0.0304802	0.00661429	0.00541667	0.390289	0.99715	0.000917	0.00861349	0.558176	0.111195	0.99955	0.00691429	0.00159444	0.00290476	0.00226667	0.984482	0.00752222	0	0.0208984	0.820164	0.00305556	0.00203571	0.00166667	0.655476	0	0	0.0308897	0.00683016	0.00238889	0.0557659
asv_11ea2c9809304f447d7e5be5ebb6623e	Proteobacteria	Betaproteobacteria	Burkholderiales	Alcaligenaceae	Sutterella		0.0104968	0.00944127	0.00974127	0.0366079	0.0495841	0.00415238	0.00714682	0.0968913	0.00318571	0.00360794	0	0.00166667	0.0002	0.0186048	0.0597286	0.0180849	0.00526667	0.301964	0.990416	0.00337778	0.00914286	0.535847	0.0317595	0.991473	0.0182476	0.00778571	0.00293571	0.00434603	0.930669	0.0103381	0.00187222	0.00985556	0.855083	0.00127778	0.00757778	0.00375	0.405368	0.00790794	0.00671667	0.0481881	0.00523175	0.0015	0.0242921
asv_13546d36b5dfe60c91901cc31043c27d	Proteobacteria	Betaproteobacteria	Burkholderiales	Alcaligenaceae	Sutterella		0.00373809	0.0629579	0.011254	0.00706191	0.0447587	0.0105349	0.0124984	0.100181	0.0046746	0.00351905	0.0008	0.000879	0.00274444	0.00820318	0.123371	0.0469421	0.00645	0.24645	0.663546	0.00445714	0.0191706	0.353471	0.1063	0.819293	0.0115905	0.00236667	0.00401111	0.00976508	0.937418	0.0166048	0.00155	0.0103754	0.716926	0.00588492	0.0080246	0.00563571	0.296885	0.00438571	0.00590476	0.122351	0.00979683	0.00655159	0.0409984
asv_13d73de34ddc0b66dbd4d1db3ec89a9f	Firmicutes	Clostridia	Clostridiales				0.00521667	0.0799675	0.0127778	0.0249286	0.0540857	0.0466143	0.0171238	0.0538087	0	0.00736746	0.00102222	0.00198571	0.00231667	0.00818254	0.109937	0.0122833	0.0112444	0.41482	0.961202	0.0114341	0.0341167	0.281087	0.081973	0.968148	0.0141246	0.0049746	0.0086	0.00576984	0.967837	0.0149683	0.00122222	0.0243206	0.756806	0.00887381	0.00269444	0.0108	0.608613	0.00494444	0.00443333	0.0518127	0.0146984	0.00817381	0.0318754
asv_160c548c21dbaa9e03742e79014bc4c9	Tenericutes	Mollicutes	RF39				0.00923016	0.0195127	0.0141286	0.030877	0.0536881	0.00442222	0.00888492	0.0636881	0.00498571	0.00228571	0.000667	0.00133333	0	0.0515746	0.0657103	0.0121651	0.0086381	0.363698	0.992014	0.00299682	0.0147357	0.503771	0.0502492	0.993803	0.00911032	0.00979127	0.00784444	0.00270476	0.966237	0.0092246	0.0005	0.0100111	0.914787	0	0.0108833	0.00190476	0.521174	0.00543571	0.00415238	0.0882571	0.00953809	0.0002	0.0383984
asv_16f3d03c72fe0ad78187f6ba75a8b185	Bacteroidetes	Bacteroidia	Bacteroidales	Rikenellaceae	Alistipes	massiliensis	0.00460556	0.0107071	0.0172603	0.0421603	0.0443651	0.00647778	0.00677222	0.0251651	0.00324444	0.00141905	0.002	0.00175	0.00313889	0.0510952	0.0551159	0.0168413	0.0134325	0.353123	0.987189	0.00326587	0.0150389	0.598338	0.0865048	0.989895	0.0149492	0.00482222	0.0076381	0.00643809	0.881675	0.00822778	0	0.0168778	0.895279	0.00202381	0.0134468	0.0012381	0.458496	0.00236667	0.00200794	0.109679	0.0085381	0.00202381	0.0682103
asv_173faedd2646966fe809355144914c07	Firmicutes	Clostridia	Clostridiales	Ruminococcaceae	Faecalibacterium	prausnitzii	0.00284444	0.00929048	0.0138365	0.033181	0.0478063	0.00322222	0.00373333	0.0528349	0.000786	0.002	0	0.00142222	0.002	0.0244587	0.0270175	0.00576429	0.0052246	0.44692	0.995133	0.00459682	0.00875	0.388575	0.019004	0.997733	0.0112857	0.00436667	0.00234127	0.00154286	0.957811	0.0111111	0.0005	0.00471667	0.979863	0	0.00308333	0.00065	0.739681	0.00126905	0.0051746	0.0537746	0.00452064	0	0.0216714
asv_17551581b842a21fda2922c69c1b1dea	Firmicutes	Clostridia	Clostridiales	Lachnospiraceae	Coprococcus	eutactus	0.00134286	0.00485714	0.00238889	0.0178429	0.057119	0.000644	0.00365635	0.0119571	0.000917	0	0	0.0002	0	0.00763095	0.0227738	0.00624048	0.00208333	0.44291	1	0.00144444	0.00947063	0.319097	0.0143429	1	0.00931905	0.0005	0.000286	0.00521429	0.98094	0.00768254	0	0.0108897	0.982347	0	0.00205	0	0.819505	0	0.00196667	0.0294944	0.00277143	0	0.0119484
asv_1879d1b6476171f9131c894f9e574548	Firmicutes	Erysipelotrichi	Erysipelotrichales	Erysipelotrichaceae	Eubacterium	biforme	0.0112373	0.0129452	0.013227	0.0593365	0.103693	0.00583889	0.0152071	0.0476294	0.00573333	0.00125	0.00166667	0.00226667	0.00346667	0.0757111	0.0827294	0.0327865	0.0125563	0.404947	0.997633	0.00455556	0.0294984	0.448948	0.041731	0.9971	0.0117722	0.00338889	0.00714603	0.00398175	0.923452	0.0125508	0.0008	0.0231151	0.930103	0.00192857	0.00282857	0.00511111	0.619394	0.00117778	0.00402143	0.128703	0.0142706	0.00135714	0.0218381
asv_1907a622833a6d55b6aac66c85725a43	Tenericutes	Mollicutes	RF39				0.0246929	0.0197032	0.0213944	0.0626849	0.117949	0.00478889	0.0125619	0.127989	0.00628571	0.00248571	0.00133333	0.00383333	0	0.0746079	0.133326	0.0190214	0.0151746	0.394411	0.987705	0.00799683	0.0262558	0.482916	0.0445548	0.98749	0.0261032	0.00902698	0.0106629	0.00665873	0.884694	0.0164913	0.00125	0.0149802	0.927498	0	0.0144246	0.00709921	0.439485	0.00395238	0.00522381	0.159491	0.00946349	0.000422	0.0476675
asv_1a11c675e25d5756f32a268cfb294d89	Proteobacteria	Gammaproteobacteria	Pasteurellales	Pasteurellaceae	Haemophilus	parainfluenzae	0.00823333	0.01695	0.0092254	0.021831	0.0569111	0.00680476	0.0072619	0.0599849	0.0028246	0.000905	0.0014	0.0009	0.00299444	0.0330643	0.0462643	0.059396	0.00622222	0.336221	0.975694	0.00283333	0.00861587	0.438111	0.0678944	0.979528	0.0146071	0.00368571	0.00315238	0.00269841	0.936413	0.00938175	0.00133333	0.0048	0.865861	0.00236667	0.000889	0.00266587	0.428848	0.00256667	0.00358889	0.0784032	0.00210714	0.0019	0.0332302
asv_1c2ece53577003782ca6caa18be4b326	Firmicutes	Clostridia	Clostridiales	Ruminococcaceae	Ruminococcus		0.00576667	0.0109024	0.00894286	0.0306675	0.0895913	0.00616667	0.0141738	0.0732103	0.00500714	0.001	0.000667	0.0007	0.00873889	0.0432444	0.0508167	0.0367635	0.010877	0.496778	0.989373	0.00744127	0.0227571	0.375862	0.0329143	0.995099	0.0157	0.00585556	0.00446667	0.00861032	0.924411	0.00919206	0.0014	0.0202214	0.934385	0.000857	0.0058881	0.00791111	0.721652	0.000933	0.00347698	0.103701	0.0125968	0.000857	0.0188405
asv_1e7a938c145b3c9031de97ace47314b6	Bacteroidetes	Bacteroidia	Bacteroidales	S24-7			0.0025	0.00625714	0.00721667	0.013327	0.0424913	0.00253333	0.0043246	0.0190524	0.00233333	0.00108571	0	0	0.0005	0.0579508	0.0342571	0.0118659	0.00743254	0.445107	0.997333	0.000952	0.0133794	0.553267	0.0963016	0.997333	0.00860952	0.00108333	0.00586667	0.00537143	0.974561	0.00803889	0	0.00973333	0.924607	0	0.00583492	0.00221667	0.657148	0	0	0.0937048	0.00735	0.0002	0.0881619
asv_1ee23bd85fde72b65a2c2b7fa2036fbf	Firmicutes	Clostridia	Clostridiales	Ruminococcaceae	Oscillospira		0.0140857	0.0113286	0.0178	0.0327048	0.0535048	0.00458889	0.0107675	0.163215	0.00515714	0.00228571	0.00173333	0.00301667	0.00613889	0.0353833	0.0384667	0.0330214	0.0115381	0.373072	0.960125	0.00466905	0.0251238	0.439718	0.0285841	0.964377	0.0128476	0.0101738	0.00630952	0.00488254	0.93379	0.00624524	0.0009	0.0197373	0.934202	0.000857	0.00667698	0.0054746	0.47933	0.00833571	0.00816746	0.0744008	0.0120492	0.000857	0.00576111
asv_1f2c4419617a13094925b43375b4722f	Firmicutes	Clostridia	Clostridiales	Lachnospiraceae	Roseburia		0.0056	0.00486667	0.00748413	0.0209976	0.139351	0.00286667	0.00138571	0.0223341	0.00352381	0.001	0	0.00125	0	0.0151183	0.0288405	0.00881111	0.00547143	0.508589	1	0	0.016273	0.423702	0.0385008	1	0.0124532	0	0.0015746	0.00503333	0.968613	0.00692381	0	0.00706349	0.988122	0	0.00245	0.000778	0.864132	0.0012	0.000952	0.0356849	0.00751191	0	0.0234056
asv_1f5092621d54c7b5a770770871015660	Firmicutes	Clostridia	Clostridiales	Ruminococcaceae	Ruminococcus		0.00353333	0.00944286	0.0178635	0.0346825	0.0719103	0.00433333	0.00525556	0.053177	0.00345238	0.003	0.00245714	0.00239444	0.00393889	0.0288817	0.0380833	0.0253333	0.0142794	0.410609	0.9969	0.00726349	0.00951429	0.385929	0.0184206	0.99765	0.0137579	0.00564603	0.00298254	0.00361032	0.955731	0.0083373	0.0005	0.00336111	0.977871	0.000667	0.00646667	0.00504682	0.737411	0.00173571	0.00552698	0.0641857	0.00819921	0.000667	0.0186444
asv_1fcd633ad5e708d8a8966bac81a98d19	Bacteroidetes	Bacteroidia	Bacteroidales	Bacteroidaceae	Bacteroides	uniformis	0.000667	0.0537587	0.00193333	0.00479683	0.0282746	0.00442222	0.00295556	0.0122778	0.00313333	0	0.001	0.00136667	0.000722	0.0179016	0.0361746	0.00468254	0.00654603	0.408171	1	0.0012381	0.0118968	0.776529	0.136115	0.9992	0.0115048	0.000286	0.00345	0.00539048	0.989523	0.00833968	0	0.0177	0.811774	0	0.00283889	0.002	0.587483	0.00025	0.00153571	0.0249937	0.00623968	0	0.183661
asv_2114e002ca1b91e4872a37b8d6a5e25a	Cyanobacteria	4C0d-2	YS2				0.01355	0.0196476	0.0207032	0.12309	0.0596706	0.00300556	0.0111484	0.103275	0.00241905	0.0022	0	0.00264682	0	0.0676619	0.0779413	0.0314794	0.0143659	0.341723	0.98674	0.00421587	0.018604	0.504442	0.0460865	0.98903	0.0212056	0.00974365	0.00854365	0.0045873	0.883056	0.0127627	0.00125	0.0103079	0.931631	0.0005	0.0131452	0.00403571	0.346694	0.00695238	0.00465238	0.0954143	0.00943175	0.000922	0.0362468
asv_2124465baef303c6ec8300689162fe91	Firmicutes	Clostridia	Clostridiales	Ruminococcaceae	Ruminococcus	flavefaciens	0.00674444	0.0176397	0.0177881	0.0279841	0.0787659	0.00603333	0.00682778	0.0661579	0.00430794	0.002	0.00244444	0.00276111	0.002	0.0672944	0.0907516	0.0360238	0.0175841	0.469433	0.987112	0.0118603	0.0112516	0.402679	0.0411722	0.99084	0.0235802	0.0059246	0.0097246	0.00708333	0.890928	0.0134214	0.0005	0.0115667	0.939703	0	0.00800714	0.00351111	0.674849	0.000536	0.00831984	0.147259	0.0110317	0	0.034831
asv_2130f656c53925d68f3a2cda8900ca5c	Bacteroidetes	Bacteroidia	Bacteroidales	Bacteroidaceae	Bacteroides	ovatus	0.00422778	0.0344746	0.00769365	0.0065873	0.011496	0.00769365	0.00410238	0.00908016	0	0	0.00125	0.002	0	0.0460032	0.0255952	0.00228889	0.00495238	0.490384	0.9968	0.00153333	0.00131111	0.830278	0.285366	1	0.00286032	0.00173016	0.0022	0.0026	0.99226	0.00325	0	0.0134413	0.406191	0.00025	0.00105556	0.00481667	0.322179	0.000917	0.00128571	0.0245754	0.00455238	0.00025	0.0356024
asv_218db1cf2822a88fc303eb84285745bc	Firmicutes	Clostridia	Clostridiales	Ruminococcaceae	Oscillospira		0.00201111	0.0119802	0.0136563	0.00696825	0.0699262	0.0170667	0.00455	0.0789405	0.00045	0.00133333	0.00106667	0.0022	0.00595556	0.0267706	0.0725484	0.0357357	0.00646905	0.400629	0.871382	0.00261667	0.0124056	0.357573	0.0367437	0.906499	0.00912381	0.00471905	0.00472698	0.00267619	0.93774	0.0100659	0.000667	0.0103944	0.847215	0.00398333	0.00716587	0.005	0.63952	0.00188889	0.00492698	0.0770429	0.00630794	0.00331667	0.0156556
asv_21c17c0e92b685c34d39e9b43fa75cc6	Firmicutes	Clostridia	Clostridiales				0.0295532	0.0365619	0.0343849	0.121406	0.138909	0.0108556	0.0288754	0.127679	0.00642937	0.00328571	0.00438968	0.00609444	0.0129889	0.105342	0.130781	0.0970167	0.0251762	0.364448	0.962361	0.016377	0.0358667	0.542207	0.0528341	0.973451	0.0322579	0.014646	0.0100619	0.0132762	0.77812	0.0261595	0.00236667	0.032731	0.883429	0.00319841	0.021696	0.0104905	0.33675	0.00756905	0.0144079	0.188112	0.0284802	0.0049127	0.043673
asv_224cfa08d5200e05657471f98fd236eb	Bacteroidetes	Bacteroidia	Bacteroidales	Odoribacteraceae	Odoribacter		0.00645556	0.0204754	0.0210286	0.00835476	0.0278937	0.00410476	0.00759762	0.0339675	0.00353333	0	0	0.00025	0.0005	0.0486151	0.0487103	0.00769048	0.0133611	0.333283	0.99014	0.00516825	0.0086746	0.732461	0.0995714	0.996406	0.00780238	0.00075	0.00436111	0.00106667	0.988257	0.0058873	0.0008	0.01145	0.923005	0.0015	0.00517778	0.00441905	0.355043	0	0.00323809	0.0603905	0.00723809	0.0017	0.0790516
asv_229e59fa18d1f9c74ccb4fb0b3df92c5	Proteobacteria	Alphaproteobacteria	RF32				0.0331929	0.031119	0.0462651	0.115408	0.130056	0.0148937	0.0194397	0.15085	0.0080127	0.00298571	0.00623809	0.00412778	0.0123889	0.0921627	0.159761	0.0855873	0.0303095	0.361756	0.948139	0.018281	0.030281	0.524959	0.0862738	0.965148	0.044269	0.0177508	0.0258643	0.00929444	0.676136	0.0336611	0.00191667	0.0222595	0.835409	0.00328175	0.0196841	0.016823	0.293752	0.00820238	0.0108175	0.216944	0.0349603	0.0050373	0.053019
asv_241a0ddd1fa91e1fa7a813356caf7393	Verrucomicrobia	Verrucomicrobiae	Verrucomicrobiales	Verrucomicrobiaceae	Akkermansia	muciniphila	0.0211897	0.0256738	0.0284857	0.108268	0.0627571	0.00358889	0.0115516	0.106775	0.00780794	0.00228571	0.00430159	0.00205556	0.00225	0.0500317	0.116601	0.0297635	0.0188048	0.364726	0.977525	0.0108087	0.0242063	0.551258	0.0290817	0.985871	0.0412079	0.00790794	0.015273	0.00649286	0.709424	0.0223127	0.00075	0.0110667	0.876854	0.000571	0.020354	0.00918968	0.325041	0.00378571	0.00978175	0.166337	0.0187238	0.000771	0.0450357
asv_2462b502e95cbfe4c4ed7f761464ba1a	Firmicutes	Clostridia	Clostridiales	Ruminococcaceae	Faecalibacterium	prausnitzii	0.00284444	0.00929048	0.0138365	0.033181	0.0478063	0.00322222	0.00373333	0.0528349	0.000786	0.002	0	0.00142222	0.002	0.0244587	0.0270175	0.00576429	0.0052246	0.44692	0.995133	0.00459682	0.00875	0.388575	0.019004	0.997733	0.0112857	0.00436667	0.00234127	0.00154286	0.957811	0.0111111	0.0005	0.00471667	0.979863	0	0.00308333	0.00065	0.739681	0.00126905	0.0051746	0.0537746	0.00452064	0	0.0216714
asv_25dacf5bfb67ea8a686aff16650ad42f	Bacteroidetes	Bacteroidia	Bacteroidales	Prevotellaceae	Prevotella	copri	0.0126333	0.0188317	0.0118913	0.0233659	0.0546635	0.00675238	0.00986349	0.0244056	0.00402222	0	0	0	0.0004	0.0322341	0.0785548	0.00653333	0.0183746	0.570404	0.9936	0.00688571	0.0131333	0.389078	0.0599175	0.9946	0.0113603	0	0.00977698	0.00425476	0.965872	0.0125984	0.0008	0.00375556	0.975098	0.000722	0.000222	0.00423333	0.810487	0	0.00507143	0.242079	0.00815238	0.00205556	0.034927
asv_26041df1a5a1ae65f296afdb6ca93e8d	Firmicutes	Clostridia	Clostridiales	Lachnospiraceae	Roseburia		0.00288889	0.00627302	0.00493254	0.0198492	0.100116	0.00233333	0.00318333	0.0124278	0.000333	0	0.0002	0	0.00246667	0.0283762	0.0327746	0.0156587	0.00405476	0.439628	0.9998	0.003	0.0166071	0.40739	0.0280913	0.9998	0.0108413	0.0005	0.00228889	0.00396667	0.971051	0.00641905	0	0.00641905	0.983492	0	0.00106667	0.000444	0.834713	0.000667	0.00157143	0.0610095	0.00311111	0.0002	0.023596
asv_26ebb44016c1e46e1c0efe88e770bc01	Bacteroidetes	Bacteroidia	Bacteroidales	Paraprevotellaceae			0.00712222	0.00897143	0.00812222	0.00732937	0.0265659	0.00503333	0.00581349	0.0171468	0.00373333	0	0	0	0.0004	0.0443659	0.0520357	0.00495397	0.0104714	0.453423	0.996222	0.00288571	0.0119159	0.602527	0.0665825	0.998	0.0106698	0.00075	0.00954762	0.0036	0.972143	0.0095746	0.0008	0.005	0.954346	0.000722	0.00194444	0.0043	0.614804	0	0.003	0.128326	0.00804127	0.00225556	0.0577738
asv_27ce74bc126e3d2cf2b9157e5c7a99f9	Bacteroidetes	Bacteroidia	Bacteroidales	Prevotellaceae	Prevotella		0.0179492	0.0196706	0.0159357	0.0356008	0.0697754	0.00493333	0.0128357	0.0511008	0.00398333	0	0.00025	0.00115	0.00316667	0.0807468	0.0943032	0.0457778	0.0214976	0.522649	0.981363	0.00741905	0.0229921	0.452565	0.0809286	0.98443	0.0173659	0.00318254	0.00965397	0.00447698	0.95441	0.0193476	0.0008	0.0200762	0.943833	0.00075	0.0041	0.00393016	0.651492	0	0.00513809	0.234587	0.0119937	0.00095	0.0520857
asv_28ef2b7fe5c41289fd601ac4a18dda76	Firmicutes	Clostridia	Clostridiales	Ruminococcaceae	Ruminococcus		0.00266111	0.0120952	0.0123056	0.0177381	0.0648333	0.0039	0.00505714	0.062477	0.00261905	0.00325	0.00245714	0.00217222	0.00607778	0.0269294	0.0352897	0.0321333	0.0100524	0.441212	0.992471	0.00661905	0.0105476	0.354779	0.0238651	0.995221	0.0158095	0.00614603	0.00231587	0.00223809	0.961302	0.00639921	0.0005	0.000556	0.971431	0.00133333	0.00646667	0.00375238	0.768411	0.00373571	0.00484603	0.0525786	0.00594921	0.00133333	0.00965238
asv_29ed4e5c4dacc88a186046624340b5ee	Proteobacteria	Betaproteobacteria	Burkholderiales	Alcaligenaceae	Sutterella		0.00936667	0.0145325	0.017577	0.0393444	0.043954	0.012719	0.0103548	0.0937167	0.00308571	0.00485556	0.00266667	0.000756	0.0005	0.0282944	0.122804	0.0237	0.00966667	0.31059	0.950461	0.00266667	0.0124556	0.498324	0.0793603	0.953441	0.013681	0.00656349	0.00426111	0.00524365	0.922398	0.0136317	0.00122222	0.0244865	0.772045	0.00294444	0.00452698	0.00776587	0.428354	0.00609127	0.00788333	0.0686071	0.0067	0.0025	0.050527
asv_2a04bdaa14b5bed822613ded1230b663	Bacteroidetes	Bacteroidia	Bacteroidales	Bacteroidaceae	Bacteroides		0.0008	0.0350024	0.00317143	0.00550476	0.0227659	0.00500238	0.00545556	0.0248825	0.00208571	0	0.0005	0.000667	0.0005	0.0209841	0.0463794	0.00181667	0.00847937	0.504867	0.990671	0.0021381	0.00338413	0.802375	0.156394	0.99245	0.00503333	0	0.00268571	0.0071619	0.991493	0.0063	0	0.0105667	0.68421	0.000917	0.00472381	0.0066	0.609952	0	0.00125	0.0345984	0.00406032	0.00025	0.197173
asv_2b54c1168ef4e05ae02df894ce2731b5	Firmicutes	Clostridia	Clostridiales	Veillonellaceae	Megamonas		0.0021	0.0029746	0.00396905	0.0169897	0.0379302	0.00493571	0.00504603	0.113273	0.00188889	0	0.000222	0.0015	0.00497222	0.0294563	0.028546	0.0314698	0.00346349	0.420257	0.952195	0.00136111	0.01225	0.469878	0.0424167	0.967594	0.00817857	0.00388333	0.0004	0.00581429	0.954026	0.0116048	0.00106667	0.0122762	0.847219	0.00174603	0.0054381	0	0.490857	0.00283333	0.00185556	0.0491873	0.00620238	0.00174603	0.0230127
asv_2c3cdc5d7cd5f67ad300c3b803410cf7	Bacteroidetes	Bacteroidia	Bacteroidales	Bacteroidaceae	Bacteroides		0.00146667	0.0229437	0.00295	0.00867619	0.0126333	0.0026	0.00540238	0.00827778	0.000286	0.0008	0.000286	0.000667	0	0.058327	0.0204048	0.00261905	0.00653492	0.470029	0.9996	0.0015	0.00304682	0.877503	0.215456	1	0.00146667	0.000444	0.00476667	0.00305556	0.9838	0.00539444	0.0008	0.00689048	0.658727	0.000867	0.00195238	0.0041	0.535366	0.0038	0	0.0248341	0.00649603	0.0002	0.138548
asv_2d33cc9e5047038c0df9a2db06f13dfb	Bacteroidetes	Bacteroidia	Bacteroidales	Bacteroidaceae	Bacteroides	ovatus	0.00177381	0.0210579	0.00416032	0.00155238	0.0132405	0.00253333	0.000857	0.00693016	0.0004	0.00108571	0.00191667	0	0.0007	0.0595167	0.0190095	0.00513809	0.00448889	0.512552	0.993536	0.001	0.00511111	0.912585	0.283563	1	0.00277222	0.000889	0.00333333	0.000952	0.989871	0.00364444	0.0002	0.000444	0.499089	0	0.0015	0.00075	0.418033	0.000783	0.000508	0.0246175	0.00366667	0.00173333	0.0508937
asv_2dc708f210eff131301d21d1dd36cc7d	Firmicutes	Clostridia	Clostridiales	Lachnospiraceae			0.00443175	0.00641587	0.00912302	0.0264365	0.0714865	0.000867	0.00460159	0.014304	0.000917	0	0.0004	0.00147222	0.0007	0.0271762	0.0404492	0.00622619	0.00236111	0.425629	0.9998	0.001	0.0169937	0.369725	0.0282397	0.9998	0.014869	0.0005	0.00128571	0.0036	0.968472	0.00465397	0	0.00750556	0.982398	0	0.00286667	0	0.802721	0	0.00245238	0.069454	0.00411111	0.0002	0.0208111
asv_2e0aa751c5dc561bf580c2998cec2185	Firmicutes	Clostridia	Clostridiales	Clostridiaceae			0.00246667	0.00656032	0.001	0.00395238	0.0530143	0.0128048	0.00298095	0.0394762	0.00246667	0.00133333	0.0026	0.001	0.00205556	0.0174159	0.0293214	0.0255032	0.00588889	0.466997	0.979793	0.00186667	0.00635476	0.288788	0.0386508	0.981336	0.00745556	0.0012	0.0014	0.00225556	0.987654	0.00696667	0.002	0.00495079	0.92844	0	0.000533	0.00290556	0.720502	0.00151111	0.0004	0.0280087	0.00213333	0.0015	0.00635238
asv_2ee05b093eb0b9fa1d93e1e9b45c2415	Bacteroidetes	Bacteroidia	Bacteroidales	Bacteroidaceae	Bacteroides		0.0025	0.0133675	0.00706111	0.00382698	0.0228913	0.0002	0.0054	0.0192944	0.000533	0	0.000571	0	0	0.0480373	0.0292452	0.00385238	0.00264127	0.444134	1	0.00328571	0.00610556	0.667779	0.0604214	1	0.00946984	0.0005	0.00433333	0.00323809	0.96798	0.00454286	0	0.005	0.910387	0	0.00367936	0.00105	0.610803	0	0.00261905	0.0710698	0.00674603	0.0002	0.0981476
asv_302d90a4e28212253bb85d2f10952df7	Bacteroidetes	Bacteroidia	Bacteroidales	Porphyromonadaceae	Parabacteroides	distasonis	0.00025	0.00794286	0.00723254	0.00649841	0.0259651	0.00668571	0.0139333	0.0243746	0.00866667	0	0.00153571	0	0	0.0208746	0.0363246	0.00841905	0.0024	0.519298	0.980945	0.00561111	0.00969048	0.431807	0.222331	0.990812	0.00638333	0.00103571	0.00550556	0.00478571	0.990081	0.0139698	0.00133333	0.0660627	0.665723	0.00178889	0.00378333	0.00166667	0.534841	0.000333	0.00166667	0.0287437	0.00521905	0.00178889	0.0700444
asv_303ba305a590d2e9822c773e75a3a5ca	Firmicutes	Clostridia	Clostridiales	Lachnospiraceae	Roseburia		0.0056	0.00486667	0.00748413	0.0209976	0.139351	0.00286667	0.00138571	0.0223341	0.00352381	0.001	0	0.00125	0	0.0151183	0.0288405	0.00881111	0.00547143	0.508589	1	0	0.016273	0.423702	0.0385008	1	0.0124532	0	0.0015746	0.00503333	0.968613	0.00692381	0	0.00706349	0.988122	0	0.00245	0.000778	0.864132	0.0012	0.000952	0.0356849	0.00751191	0	0.0234056
asv_305ce64cf1b9af666fe22110c175ef6a	Firmicutes	Clostridia	Clostridiales				0.0016	0.0102365	0.0143381	0.0392579	0.0630254	0.0124302	0.00174444	0.0332849	0.002	0	0.0014	0.00147222	0.002	0.018119	0.0202444	0.0120143	0.00430159	0.441225	0.99481	0.00613016	0.00765952	0.454071	0.0355079	0.996788	0.00864048	0.00445	0.00138016	0.00488095	0.945056	0.0036873	0	0.00655794	0.956578	0.001	0.00331667	0.00173333	0.734098	0.000733	0.00304127	0.0455484	0.00419365	0	0.0165214
asv_30b1aa7d2f59e8a0a060fc0d930a26e1	Bacteroidetes	Bacteroidia	Bacteroidales	Bacteroidaceae	Bacteroides		0.00124444	0.0300929	0.00534286	0.00549841	0.0465206	0.00947778	0.00405556	0.0208714	0.00107143	0	0.000286	0.00209524	0.0005	0.0347802	0.0419651	0.00473333	0.00630159	0.546546	0.994421	0.0015	0.00235238	0.83986	0.11901	0.9958	0.00817222	0	0.00335238	0.0089127	0.983852	0.00521905	0	0.00589365	0.791956	0	0.00592381	0.0041	0.716098	0	0.001	0.0309294	0.00971587	0	0.34385
asv_3100a57c8d618d864a1f29e68915708b	Firmicutes	Clostridia	Clostridiales	Ruminococcaceae			0.00998016	0.00932857	0.0112254	0.0182206	0.05265	0.010719	0.00415635	0.0989865	0.00498571	0.00328571	0	0.00278333	0.002	0.0253508	0.0449468	0.018181	0.00763571	0.383067	0.947494	0.00599682	0.0117651	0.42376	0.0347175	0.96479	0.0115595	0.010196	0.00159444	0.00735397	0.938763	0.0102373	0.0015	0.0123278	0.907331	0.000422	0.00552381	0.00575556	0.629414	0.00210238	0.00544603	0.0560524	0.00347936	0.000422	0.0169619
asv_31357667a0b17b4009e2145f723d4a62	Firmicutes	Clostridia	Clostridiales	Lachnospiraceae	Coprococcus		0.0002	0.00228571	0.00657302	0.0143429	0.0655056	0.000222	0.00178333	0.0104071	0.00125	0	0	0.00125	0	0.0149071	0.0196548	0.00524286	0.00335	0.481097	1	0.00144444	0.00955714	0.329339	0.0206008	1	0.00476667	0	0.00073	0.0004	0.988763	0.00567619	0	0.00605	0.991192	0	0	0.0004	0.875125	0	0.000786	0.0334008	0.00353016	0	0.00411667
asv_3288f35b08fb1d3ec72a3d2f8f5536ac	Firmicutes	Clostridia	Clostridiales	Ruminococcaceae	Oscillospira		0.0140857	0.0113286	0.0178	0.0327048	0.0535048	0.00458889	0.0107675	0.163215	0.00515714	0.00228571	0.00173333	0.00301667	0.00613889	0.0353833	0.0384667	0.0330214	0.0115381	0.373072	0.960125	0.00466905	0.0251238	0.439718	0.0285841	0.964377	0.0128476	0.0101738	0.00630952	0.00488254	0.93379	0.00624524	0.0009	0.0197373	0.934202	0.000857	0.00667698	0.0054746	0.47933	0.00833571	0.00816746	0.0744008	0.0120492	0.000857	0.00576111
asv_32b64a9bc92f6d0b79dadccbd5e2b75d	Bacteroidetes	Bacteroidia	Bacteroidales	Paraprevotellaceae			0.0204794	0.023981	0.0311079	0.0724635	0.0729881	0.00853333	0.0133619	0.0634595	0.00572222	0.000286	0.00255476	0.00292778	0.00231667	0.0845722	0.0996238	0.0477619	0.0255056	0.410027	0.971458	0.0108913	0.0236929	0.503823	0.084996	0.974919	0.0213111	0.00414682	0.0168405	0.00603175	0.924867	0.0194095	0.0008	0.0161135	0.922145	0.00236111	0.00613333	0.00976349	0.488442	0.00116667	0.00695714	0.227134	0.0162294	0.00389444	0.0468603
asv_3326bc96269d852409363e5c47c59b44	Bacteroidetes	Bacteroidia	Bacteroidales	Bacteroidaceae	Bacteroides		0.0078	0.00951667	0.0121635	0.0216159	0.0286516	0.00591667	0.00645556	0.0195984	0.0032	0	0.002	0	0.0004	0.0479325	0.0517175	0.00993016	0.0117762	0.437464	0.998598	0.00421905	0.00825794	0.51459	0.0749413	0.998848	0.0112095	0.00103571	0.00829762	0.00303333	0.962398	0.010654	0.00146667	0.0132278	0.889444	0.00122222	0.00234444	0.00608333	0.576129	0	0.00333333	0.125227	0.00565238	0.00255556	0.0473579
asv_3440725f40639c78993afa9fe986e556	Bacteroidetes	Bacteroidia	Bacteroidales	Barnesiellaceae			0.003	0.00668571	0.0116095	0.0142159	0.0414849	0.00403333	0.0043246	0.0218524	0.00433333	0.00108571	0.001	0	0.00075	0.0643159	0.0455762	0.0236937	0.0100992	0.43416	0.995556	0.000952	0.0112794	0.525179	0.0979206	0.997333	0.0117762	0.00108333	0.00591667	0.00617143	0.955998	0.00778175	0.0008	0.0103667	0.909109	0	0.00493492	0.00306111	0.588925	0	0	0.106274	0.00918333	0.0002	0.0858095
asv_34f55481025faca04f6d21b0acd2963f	Bacteroidetes	Bacteroidia	Bacteroidales	Bacteroidaceae	Bacteroides	uniformis	0.000667	0.00708571	0.0009	0.00268571	0.0316063	0.00405079	0.00186667	0.00807778	0.000667	0	0	0.00142857	0	0.0127706	0.00984286	0.00278333	0.00191111	0.31875	0.999667	0	0.00595794	0.864039	0.108651	0.9992	0.0044	0.000286	0.00126667	0.00611667	0.992964	0.0104317	0	0.003	0.87154	0	0.00546587	0	0.770337	0	0.00128571	0.0193087	0.0115929	0	0.361525
asv_36358b53eed2227200f7e15cd769730e	Bacteroidetes	Bacteroidia	Bacteroidales	Porphyromonadaceae	Parabacteroides		0	0.00391667	0.00440238	0.00818413	0.0164119	0.0017	0.00386032	0.00631111	0.000533	0.000286	0	0	0	0.016823	0.0162556	0.00445238	0.0005	0.423858	0.99855	0.000333	0.00128571	0.535161	0.0894913	0.99975	0.00391667	0.00115	0.00188889	0.0017381	0.992779	0.00705318	0	0.0143389	0.825766	0.0005	0.0015	0.003	0.62405	0	0	0.018996	0.00423889	0.0005	0.0418937
asv_365d0068412ebc8f24ce0938b419a014	Bacteroidetes	Bacteroidia	Bacteroidales	Bacteroidaceae	Bacteroides		0.00807936	0.146204	0.0189921	0.0093127	0.0509373	0.0452008	0.0134754	0.0518389	0.00524762	0.00122222	0.0033246	0.00278095	0.00393889	0.0326262	0.130977	0.0352071	0.0218175	0.305102	0.859193	0.00738889	0.027269	0.630035	0.340846	0.91746	0.019969	0.00437698	0.0102905	0.0107881	0.969584	0.0230643	0.000667	0.0255897	0.388341	0.0122373	0.0092119	0.00817936	0.391075	0.0004	0.001	0.109268	0.0143905	0.0121516	0.184
asv_366ba10381b0645cfaba0ab36609b6f0	Bacteroidetes	Bacteroidia	Bacteroidales	Rikenellaceae	Alistipes	putredinis	0.0136024	0.0149706	0.0240944	0.0487214	0.039246	0.00611111	0.00545	0.0668762	0.00632222	0.000905	0.001	0.000722	0.00313889	0.0422254	0.0540563	0.0199786	0.0187325	0.344261	0.981067	0.00499365	0.0114476	0.559779	0.0497476	0.98769	0.0178921	0.00640556	0.00912619	0.00546508	0.886755	0.00932302	0.000667	0.0102556	0.892103	0.000667	0.0109333	0.00452381	0.378671	0.00486667	0.00349365	0.119824	0.00830476	0.000667	0.0599429
asv_3786bf3971c4658d86da772773f41dd3	Bacteroidetes	Bacteroidia	Bacteroidales	Bacteroidaceae	Bacteroides		0.0027	0.0173048	0.00684444	0.00252381	0.0282246	0.00383333	0.0038381	0.00924444	0	0.000286	0	0	0.0005	0.0297563	0.0286627	0.0026	0.00541905	0.406195	1	0.000508	0.00520238	0.725349	0.0780214	0.9992	0.00791032	0.0008	0.00333333	0.00390476	0.991706	0.00153333	0	0.00795	0.844127	0	0.00216667	0.002	0.564775	0.00025	0.000286	0.0319944	0.0047746	0	0.11056
asv_3791b7c8352ccfd9ada90cb15276aed8	Firmicutes	Clostridia	Clostridiales	Lachnospiraceae			0.00443175	0.00641587	0.00912302	0.0264365	0.0714865	0.000867	0.00460159	0.014304	0.000917	0	0.0004	0.00147222	0.0007	0.0271762	0.0404492	0.00622619	0.00236111	0.425629	0.9998	0.001	0.0169937	0.369725	0.0282397	0.9998	0.014869	0.0005	0.00128571	0.0036	0.968472	0.00465397	0	0.00750556	0.982398	0	0.00286667	0	0.802721	0	0.00245238	0.069454	0.00411111	0.0002	0.0208111
asv_38134064efb718ee325deabec554855d	Firmicutes	Clostridia	Clostridiales	Lachnospiraceae	Lachnospira		0.00307222	0.00924762	0.00772302	0.0282857	0.0991341	0.00222222	0.00478571	0.022427	0.000571	0.00133333	0.0004	0	0	0.0187944	0.0312238	0.00859048	0.00283571	0.464107	1	0.001	0.0131111	0.328279	0.0264992	1	0.0144524	0.0009	0.00394683	0.00663095	0.980469	0.0167349	0	0.00506349	0.981783	0	0.00134444	0.00111111	0.871436	0.0005	0.0015	0.061669	0.00869762	0	0.0195913
asv_381f91abcdf60f2f33f888743ca577bc	Bacteroidetes	Bacteroidia	Bacteroidales	Porphyromonadaceae	Parabacteroides		0	0.00391667	0.00440238	0.00818413	0.0164119	0.0017	0.00386032	0.00631111	0.000533	0.000286	0	0	0	0.016823	0.0162556	0.00445238	0.0005	0.423858	0.99855	0.000333	0.00128571	0.535161	0.0894913	0.99975	0.00391667	0.00115	0.00188889	0.0017381	0.992779	0.00705318	0	0.0143389	0.825766	0.0005	0.0015	0.003	0.62405	0	0	0.018996	0.00423889	0.0005	0.0418937
asv_386eff22589ce3a4beb12dc071f2c6f5	Proteobacteria	Deltaproteobacteria	Desulfovibrionales	Desulfovibrionaceae	Bilophila		0.00106667	0.0145405	0.00694444	0.00660556	0.0246302	0.0125635	0.00134444	0.0494143	0.0016	0.000667	0.00075	0.00116667	0	0.00498571	0.330878	0.00503333	0.00838651	0.115623	0.778976	0.005	0.00734286	0.157627	0.0783317	0.882065	0.00518333	0.0002	0.00250159	0.00133333	0.96714	0.00201587	0	0.0101214	0.52202	0.0005	0.00691667	0.00203571	0.0561595	0	0.000857	0.0980127	0.0015	0.0005	0.0135381
asv_39dfe5f665c4a31d12d9324ff15252eb	Firmicutes	Clostridia	Clostridiales	Ruminococcaceae	Oscillospira		0.0140857	0.0113286	0.0178	0.0327048	0.0535048	0.00458889	0.0107675	0.163215	0.00515714	0.00228571	0.00173333	0.00301667	0.00613889	0.0353833	0.0384667	0.0330214	0.0115381	0.373072	0.960125	0.00466905	0.0251238	0.439718	0.0285841	0.964377	0.0128476	0.0101738	0.00630952	0.00488254	0.93379	0.00624524	0.0009	0.0197373	0.934202	0.000857	0.00667698	0.0054746	0.47933	0.00833571	0.00816746	0.0744008	0.0120492	0.000857	0.00576111
asv_3a310242b45290b1d21dc2d8ea486593	Firmicutes	Clostridia	Clostridiales	Ruminococcaceae			0.00998016	0.00932857	0.0112254	0.0182206	0.05265	0.010719	0.00415635	0.0989865	0.00498571	0.00328571	0	0.00278333	0.002	0.0253508	0.0449468	0.018181	0.00763571	0.383067	0.947494	0.00599682	0.0117651	0.42376	0.0347175	0.96479	0.0115595	0.010196	0.00159444	0.00735397	0.938763	0.0102373	0.0015	0.0123278	0.907331	0.000422	0.00552381	0.00575556	0.629414	0.00210238	0.00544603	0.0560524	0.00347936	0.000422	0.0169619
asv_3fc62b71f179f8c017049ff7bde745e0	Firmicutes	Clostridia	Clostridiales	Lachnospiraceae			0.00133333	0.00323809	0.00590635	0.0118262	0.0835992	0.0011	0.00385	0.014546	0.00375	0	0.00106667	0.00147222	0	0.0257183	0.037746	0.00557937	0.00236349	0.40989	1	0	0.022796	0.344505	0.0248603	1	0.00360238	0.00328571	0.000444	0.000667	0.966917	0.00929048	0	0.00525	0.98116	0	0.000667	0.00174444	0.788275	0.000333	0.000952	0.0459405	0.00573016	0.002	0.0100627
asv_42e4fa5519dbfd7f2811f681219cfc3b	Actinobacteria	Coriobacteriia	Coriobacteriales	Coriobacteriaceae	Collinsella	aerofaciens	0.019181	0.00552619	0.0111373	0.0498143	0.0685135	0.004	0.0102746	0.0262444	0.00438333	0	0.00244444	0.00133333	0	0.14349	0.196856	0.025623	0.0127929	0.306539	0.999378	0.000619	0.013723	0.359097	0.0289968	0.999378	0.0160921	0.00642222	0.00258016	0.00306667	0.940506	0.00878413	0.00025	0.00871111	0.975161	0.00261905	0.00675476	0.00238889	0.71787	0.000286	0.00225	0.209492	0.00967302	0.00233333	0.01425
asv_43e9182570cf30b976fca52ef3e55692	Firmicutes	Clostridia	Clostridiales	Lachnospiraceae	Coprococcus		0.00694524	0.00917143	0.00747222	0.0150349	0.0982098	0.0136968	0.0126968	0.0573865	0.0046	0.00102778	0.00426508	0.00245238	0.00387937	0.0436183	0.0716278	0.0512802	0.00522222	0.450056	0.918247	0.00222222	0.0260169	0.321524	0.055019	0.933741	0.0143833	0.001	0.00654705	0.00466032	0.973515	0.0142333	0.0014	0.0272452	0.794634	0.00587222	0.00179365	0.00716667	0.713805	0.000733	0.00367222	0.072123	0.0163873	0.00533651	0.0516627
asv_44d38e96feea41dcd3e172417de865cf	Bacteroidetes	Bacteroidia	Bacteroidales	Prevotellaceae	Prevotella	stercorea	0.00347778	0.0117024	0.00584127	0.0202508	0.0611071	0.00268571	0.00618016	0.0270944	0.00204444	0	0	0	0	0.0390262	0.0508016	0.00870079	0.0156421	0.550927	0.988702	0.00128571	0.00933889	0.4586	0.0702635	0.987307	0.0165698	0.0012	0.00430159	0.001	0.964869	0.0110706	0.0008	0.00959444	0.916884	0.000667	0.00448889	0.0031	0.686637	0	0.00107143	0.110732	0.00666667	0	0.0718437
asv_44f1bba8d507a06ff8fae5d34258eda8	Bacteroidetes	Bacteroidia	Bacteroidales	Barnesiellaceae			0.003	0.00668571	0.0116095	0.0142159	0.0414849	0.00403333	0.0043246	0.0218524	0.00433333	0.00108571	0.001	0	0.00075	0.0643159	0.0455762	0.0236937	0.0100992	0.43416	0.995556	0.000952	0.0112794	0.525179	0.0979206	0.997333	0.0117762	0.00108333	0.00591667	0.00617143	0.955998	0.00778175	0.0008	0.0103667	0.909109	0	0.00493492	0.00306111	0.588925	0	0	0.106274	0.00918333	0.0002	0.0858095
asv_452ca5d2ee8194dd7e943bf6462af564	Bacteroidetes	Bacteroidia	Bacteroidales	Barnesiellaceae			0.000971	0.01355	0.00531667	0.00947937	0.025973	0.005	0.00592381	0.0188175	0.00331667	0.000286	0.00075	0	0	0.0428825	0.0273325	0.0135635	0.00373016	0.457574	0.996667	0.00133333	0.00651349	0.623824	0.133367	0.996667	0.00757778	0.0004	0.0044	0.00736667	0.971111	0.0076	0	0.016619	0.833405	0.000571	0.00221587	0.0029	0.56352	0.00025	0.00025	0.0414151	0.00849206	0.000571	0.10162
asv_45afdc546695692dd1ab3f56a659a9de	Firmicutes	Clostridia	Clostridiales	Ruminococcaceae	Faecalibacterium	prausnitzii	0.00926587	0.00577936	0.00785238	0.0272603	0.0572571	0.00681667	0.00725397	0.036977	0.000667	0	0.000667	0.00157222	0.00388889	0.0730611	0.0880548	0.0389722	0.00901746	0.408944	0.9976	0.00157778	0.0104024	0.343781	0.0168	0.99835	0.0126071	0.00253333	0.00358016	0.0037373	0.946414	0.00566032	0	0.00675952	0.964657	0.00183333	0.00657381	0.0019	0.710538	0.0002	0.00189365	0.115778	0.000686	0.00183333	0.0161238
asv_46d53cf68994486842fcc24ed49a23eb	Firmicutes	Clostridia	Clostridiales	Lachnospiraceae	Ruminococcus	gnavus	0.0012381	0.00648571	0.0024	0.00970952	0.0495984	0.0182556	0.00397143	0.0423103	0.00255	0.000917	0.00114286	0	0	0.0143095	0.0417563	0.0113349	0.00602222	0.62536	0.955155	0.00261111	0.0170143	0.272781	0.0681563	0.968993	0.00704524	0.0002	0.0004	0.00439841	0.990408	0.0106976	0.002	0.0104349	0.907203	0.000286	0.00157143	0.00310556	0.877152	0.001	0.0004	0.0506659	0.00331111	0.0015	0.0208476
asv_4711daf7771a9a776e7b496c1923b7bd	Firmicutes	Clostridia	Clostridiales				0.00698016	0.00331111	0.00672222	0.0185421	0.0463008	0.00128889	0.00350159	0.0641897	0.00111905	0.00228571	0	0.000889	0.0005	0.0319802	0.030096	0.0117635	0.00508016	0.356564	0.994584	0.00244444	0.00892063	0.379549	0.0156151	0.994651	0.00915714	0.00805556	0.00178571	0.00280476	0.984261	0.00341905	0.0005	0.00616667	0.974598	0	0.00206667	0.000222	0.606111	0.00410238	0.00481905	0.0506437	0.00488254	0.0002	0.0118167
asv_47b721adc21a4a1fbe3e54c366c256c8	Firmicutes	Clostridia	Clostridiales				0.0002	0.00827143	0.00378571	0.0198405	0.0838429	0.0005	0.00546111	0.0173563	0.00207222	0	0.0004	0.0002	0	0.02005	0.0399143	0.00967937	0.00426667	0.431533	0.994086	0.00166667	0.0209627	0.340339	0.0278897	0.9998	0.00692222	0.00065	0.00134444	0.00283333	0.976604	0.00572381	0	0.00648016	0.990116	0	0.00025	0.00152222	0.851225	0.000667	0.00116667	0.061046	0.00664444	0.000667	0.0268825
asv_48cf6c84c560ba815d33c86a084cd37d	Firmicutes	Clostridia	Clostridiales	Lachnospiraceae	Blautia	obeum	0.0004	0.0145167	0.00203333	0.0224317	0.0373159	0.00164286	0.00225	0.0202	0.0002	0.00277778	0.002	0.000867	0	0.00835476	0.0517	0.00585714	0.00125	0.512806	0.99431	0.000333	0.0137563	0.292676	0.0196087	0.993738	0.00492222	0.0012	0.000286	0.00244286	0.981498	0.00389683	0	0.00312222	0.954585	0	0.0018	0.0004	0.849753	0	0.0005	0.025373	0.0036	0	0.00685
asv_4969d63757e4e8a7dfea5ebc56187c9a	Bacteroidetes	Bacteroidia	Bacteroidales	Bacteroidaceae	Bacteroides	plebeius	0.0025	0.0133675	0.00706111	0.00382698	0.0228913	0.0002	0.0054	0.0192944	0.000533	0	0.000571	0	0	0.0480373	0.0292452	0.00385238	0.00264127	0.444134	1	0.00328571	0.00610556	0.667779	0.0604214	1	0.00946984	0.0005	0.00433333	0.00323809	0.96798	0.00454286	0	0.005	0.910387	0	0.00367936	0.00105	0.610803	0	0.00261905	0.0710698	0.00674603	0.0002	0.0981476
asv_49b1158fbc2d352f5ed1b62a6b548128	Bacteroidetes	Bacteroidia	Bacteroidales	Rikenellaceae			0.0136024	0.0149706	0.0240944	0.0487214	0.039246	0.00611111	0.00545	0.0668762	0.00632222	0.000905	0.001	0.000722	0.00313889	0.0422254	0.0540563	0.0199786	0.0187325	0.344261	0.981067	0.00499365	0.0114476	0.559779	0.0497476	0.98769	0.0178921	0.00640556	0.00912619	0.00546508	0.886755	0.00932302	0.000667	0.0102556	0.892103	0.000667	0.0109333	0.00452381	0.378671	0.00486667	0.00349365	0.119824	0.00830476	0.000667	0.0599429
asv_4a3c52fe58b8afabc61d8cfe31ed6100	Firmicutes	Clostridia	Clostridiales				0.00893413	0.0207984	0.0153008	0.0112548	0.0482651	0.00922857	0.00889683	0.200689	0.00298333	0.00025	0.00371667	0.00284127	0.00713889	0.0651437	0.0779103	0.0476357	0.0131968	0.43055	0.746267	0.0138817	0.00663571	0.330652	0.0455262	0.799175	0.018981	0.00553571	0.00854127	0.00441508	0.957202	0.0160532	0.001	0.00889603	0.716538	0.00409127	0.00691905	0.00771349	0.52326	0.00268254	0.00460476	0.107371	0.010777	0.00409127	0.0213286
asv_4f95ec82fed1c73c302f3c3f2441345d	Firmicutes	Clostridia	Clostridiales	Lachnospiraceae	Dorea		0.00294286	0.00133333	0.0043	0.0239079	0.0376722	0.00183333	0.00339444	0.0112127	0.00180556	0	0.00025	0	0.0005	0.011904	0.0311944	0.00496905	0.00498571	0.531128	0.996698	0.000444	0.0102556	0.269128	0.022219	0.997127	0.00803333	0	0.000222	0.00134127	0.963973	0.010754	0.001	0.00540556	0.981889	0.000889	0.00065	0.0005	0.884364	0.001	0.0007	0.0428651	0.00255238	0.000889	0.00505556
asv_4fac17863cfe2a8bcc90e3f2eb82d765	Bacteroidetes	Bacteroidia	Bacteroidales	Prevotellaceae	Prevotella	stercorea	0.00347778	0.0117024	0.00584127	0.0202508	0.0611071	0.00268571	0.00618016	0.0270944	0.00204444	0	0	0	0	0.0390262	0.0508016	0.00870079	0.0156421	0.550927	0.988702	0.00128571	0.00933889	0.4586	0.0702635	0.987307	0.0165698	0.0012	0.00430159	0.001	0.964869	0.0110706	0.0008	0.00959444	0.916884	0.000667	0.00448889	0.0031	0.686637	0	0.00107143	0.110732	0.00666667	0	0.0718437
asv_4ff4d4358cf4fb465d7692d2d613dd22	Firmicutes	Clostridia	Clostridiales	Ruminococcaceae	Ruminococcus		0.00758571	0.0160857	0.0203778	0.0386103	0.0774143	0.00297778	0.00735556	0.0810984	0.00103571	0.00328571	0.0024	0.00219444	0.00433889	0.043523	0.0520024	0.0315532	0.0174651	0.432748	0.991722	0.00733016	0.0142024	0.418813	0.0212063	0.99525	0.0156667	0.00995556	0.00612143	0.00562619	0.936156	0.0114095	0.0005	0.00910556	0.965863	0.000667	0.00883492	0.0104468	0.705515	0.00330238	0.00623175	0.108098	0.0084127	0.000667	0.0188865
asv_50272ef059cee99e9d5726aa2f57fff4	Firmicutes	Clostridia	Clostridiales				0.0110468	0.0195873	0.018427	0.0740976	0.0734722	0.00412222	0.0116587	0.0695056	0.00255238	0.00228571	0.00166667	0.00153333	0.002	0.0570286	0.0724889	0.0156278	0.00760238	0.385851	0.987468	0.00466349	0.0170222	0.485783	0.0376357	0.989177	0.0178032	0.0075746	0.00656349	0.00416984	0.916471	0.00760238	0.00075	0.00857937	0.939087	0	0.00780556	0.00311111	0.442395	0.00618571	0.00499365	0.0920008	0.00523492	0.0002	0.038719
asv_50b52ba6c1d5b08c8c8f60f24f959f24	Bacteroidetes	Bacteroidia	Bacteroidales	Paraprevotellaceae	Paraprevotella		0.00712222	0.00897143	0.00812222	0.00732937	0.0265659	0.00503333	0.00581349	0.0171468	0.00373333	0	0	0	0.0004	0.0443659	0.0520357	0.00495397	0.0104714	0.453423	0.996222	0.00288571	0.0119159	0.602527	0.0665825	0.998	0.0106698	0.00075	0.00954762	0.0036	0.972143	0.0095746	0.0008	0.005	0.954346	0.000722	0.00194444	0.0043	0.614804	0	0.003	0.128326	0.00804127	0.00225556	0.0577738
asv_513d15bc77abf9b6602ebe31fc3e6f7c	Bacteroidetes	Bacteroidia	Bacteroidales				0.00323809	0.0392635	0.00972937	0.0219587	0.0526008	0.0222048	0.0141238	0.0514	0.00652222	0.00176905	0.00108571	0.000657	0.000944	0.0275421	0.0950611	0.036277	0.00961587	0.391357	0.784456	0.00404524	0.0173135	0.599053	0.128394	0.875442	0.0162008	0.000952	0.0042	0.00478095	0.936819	0.00790159	0.000333	0.0225643	0.728048	0.00337143	0.00939841	0.00724286	0.461129	0.00513333	0.00106667	0.101713	0.0123944	0.00220476	0.104577
asv_514214656c6b88e13f333a28cab51e87	Firmicutes	Clostridia	Clostridiales	Lachnospiraceae			0.00133333	0.00323809	0.00590635	0.0118262	0.0835992	0.0011	0.00385	0.014546	0.00375	0	0.00106667	0.00147222	0	0.0257183	0.037746	0.00557937	0.00236349	0.40989	1	0	0.022796	0.344505	0.0248603	1	0.00360238	0.00328571	0.000444	0.000667	0.966917	0.00929048	0	0.00525	0.98116	0	0.000667	0.00174444	0.788275	0.000333	0.000952	0.0459405	0.00573016	0.002	0.0100627
asv_514d57799a67ab5fbfa12a6d0fdae920	Bacteroidetes	Bacteroidia	Bacteroidales	Bacteroidaceae	Bacteroides	uniformis	0.000667	0.0537587	0.00193333	0.00479683	0.0282746	0.00442222	0.00295556	0.0122778	0.00313333	0	0.001	0.00136667	0.000722	0.0179016	0.0361746	0.00468254	0.00654603	0.408171	1	0.0012381	0.0118968	0.776529	0.136115	0.9992	0.0115048	0.000286	0.00345	0.00539048	0.989523	0.00833968	0	0.0177	0.811774	0	0.00283889	0.002	0.587483	0.00025	0.00153571	0.0249937	0.00623968	0	0.183661
asv_527a70939a74a20cc63133d0c8db9672	Firmicutes	Clostridia	Clostridiales	Ruminococcaceae	Oscillospira		0.0129127	0.0111286	0.0123421	0.0255976	0.0533762	0.00812222	0.0112786	0.148656	0.00619048	0.002	0.00128889	0.00307222	0.00633889	0.0315222	0.0378198	0.0282	0.0107738	0.408657	0.961194	0.00371667	0.0243175	0.421321	0.0239206	0.969579	0.0135286	0.00975079	0.00342381	0.00459921	0.947439	0.00346508	0.00187143	0.0150524	0.948999	0.00152381	0.00729841	0.00625238	0.576374	0.00716905	0.00718651	0.077527	0.0107429	0.000857	0.0126468
asv_5366c874a07340a21d851a4b1a98705f	Bacteroidetes	Bacteroidia	Bacteroidales	Bacteroidaceae	Bacteroides		0.0025	0.0133675	0.00706111	0.00382698	0.0228913	0.0002	0.0054	0.0192944	0.000533	0	0.000571	0	0	0.0480373	0.0292452	0.00385238	0.00264127	0.444134	1	0.00328571	0.00610556	0.667779	0.0604214	1	0.00946984	0.0005	0.00433333	0.00323809	0.96798	0.00454286	0	0.005	0.910387	0	0.00367936	0.00105	0.610803	0	0.00261905	0.0710698	0.00674603	0.0002	0.0981476
asv_537ca148b94a49667f900bce4df11c0a	Bacteroidetes	Bacteroidia	Bacteroidales	Bacteroidaceae	Bacteroides	ovatus	0.000917	0.0145421	0.00065	0.00335714	0.0122802	0.001	0.00115238	0.00887778	0	0	0.000571	0	0	0.0524532	0.0069	0	0.0008	0.512455	0.995257	0.000333	0.00229524	0.832259	0.177731	0.9976	0.00257778	0	0.00216667	0.00311111	0.980855	0.00194286	0	0.00174444	0.665488	0	0.000786	0.00025	0.483665	0	0.000286	0.0150167	0.00425	0	0.0684738
asv_54e63d32bd112574162409ffa66a5a45	Firmicutes	Clostridia	Clostridiales	Ruminococcaceae	Ruminococcus		0.00271667	0.0101095	0.0228325	0.0360119	0.0597984	0.00542222	0.0104333	0.0335571	0.00415556	0.001	0.00227937	0.00192222	0.00573889	0.0478802	0.0487024	0.0248143	0.0139278	0.47739	0.994711	0.0109079	0.0166603	0.334564	0.0168278	0.995461	0.0184579	0.00375714	0.00518413	0.00492619	0.921383	0.0099873	0.0004	0.0153262	0.962571	0.000857	0.00650556	0.00740635	0.733989	0.00193333	0.00459127	0.068573	0.0137206	0.000857	0.0225563
asv_55065f549d34b01e8eac98ebadfe51e3	Proteobacteria	Alphaproteobacteria	RF32				0.0066373	0.0871444	0.025123	0.0295976	0.0812119	0.0514444	0.0170786	0.113776	0.00360476	0.00822143	0.00137222	0.00237937	0.00194444	0.0173405	0.199515	0.0523087	0.0183524	0.224244	0.542973	0.00949127	0.0294897	0.391724	0.152264	0.75364	0.0126405	0.00298571	0.00943175	0.0110746	0.903677	0.0221738	0.00237222	0.0245008	0.605567	0.0083254	0.00926429	0.00957857	0.283905	0.00595	0.00247222	0.216088	0.0183794	0.0083254	0.0617
asv_55e883c96c59676f1723c959a6ccc885	Firmicutes	Clostridia	Clostridiales	Lachnospiraceae			0.0045	0.0424056	0.00893492	0.0046127	0.0414127	0.109069	0.00291111	0.0310952	0.0017	0.00107143	0.00224444	0.00188889	0.000472	0.00408571	0.0629762	0.0151389	0.00495	0.357948	0.923562	0.0113667	0.020931	0.299529	0.0768921	0.954195	0.00346032	0.00368571	0.0037	0.00190476	0.975498	0.0120968	0.00111111	0.00911032	0.687237	0.00492381	0.00177778	0.00487698	0.685197	0.00161111	0.0021627	0.0398921	0.00390476	0.00509048	0.0236952
asv_560d3b07b9282248462aff4a06841546	Firmicutes	Clostridia	Clostridiales	Ruminococcaceae	Oscillospira		0.0140857	0.0113286	0.0178	0.0327048	0.0535048	0.00458889	0.0107675	0.163215	0.00515714	0.00228571	0.00173333	0.00301667	0.00613889	0.0353833	0.0384667	0.0330214	0.0115381	0.373072	0.960125	0.00466905	0.0251238	0.439718	0.0285841	0.964377	0.0128476	0.0101738	0.00630952	0.00488254	0.93379	0.00624524	0.0009	0.0197373	0.934202	0.000857	0.00667698	0.0054746	0.47933	0.00833571	0.00816746	0.0744008	0.0120492	0.000857	0.00576111
asv_5678b9c91a924bd6c69f241016794f7e	Firmicutes	Clostridia	Clostridiales	Ruminococcaceae	Gemmiger	formicilis	0.00511111	0.00675714	0.00786349	0.0365413	0.0489556	0.00815	0.00460159	0.0260048	0.000667	0.001	0.000667	0.00157222	0.00535556	0.0585683	0.0613286	0.0466389	0.00674841	0.401917	0.99681	0.00422222	0.010081	0.389352	0.0182746	0.996988	0.010469	0.00153333	0.00481825	0.00440397	0.933194	0.00492698	0	0.00647381	0.9639	0	0.00338333	0.0029	0.697394	0.0002	0.00189365	0.0962302	0.00704127	0	0.0162579
asv_5745e2445c26554a4e6e92050f768383	Bacteroidetes	Bacteroidia	Bacteroidales	Bacteroidaceae	Bacteroides		0	0.00837381	0.00144444	0.00494286	0.0407643	0.00248571	0.00383333	0.01625	0.000786	0	0.000286	0	0	0.0351786	0.0163087	0.004	0.00371111	0.668865	0.998393	0	0.00106667	0.885184	0.0874786	1	0.00917222	0	0.001	0.0108175	0.99405	0.00502857	0	0.00628333	0.907479	0	0.00977063	0.001	0.845502	0	0	0.0261437	0.00816825	0	0.465745
asv_5826e4f727522f7acd6dd2aa0b1b0651	Firmicutes	Clostridia	Clostridiales	Lachnospiraceae	Lachnospira		0.00104444	0.00794603	0.00508333	0.0224508	0.0658056	0.00297778	0.00466111	0.0299952	0.00025	0	0.00025	0.0002	0	0.0246556	0.0289516	0.0115905	0.0012	0.39388	0.999	0.00144444	0.0138563	0.315398	0.0213524	0.99875	0.0113857	0.000286	0.00204127	0.005	0.973574	0.00530476	0	0.00878889	0.972745	0	0.00275556	0.00173333	0.822613	0.000333	0.00203333	0.0397262	0.00614603	0	0.0377476
asv_58eb967c9e72e75b7f465356a3843587	Firmicutes	Clostridia	Clostridiales	Ruminococcaceae	Oscillospira		0.0140857	0.0113286	0.0178	0.0327048	0.0535048	0.00458889	0.0107675	0.163215	0.00515714	0.00228571	0.00173333	0.00301667	0.00613889	0.0353833	0.0384667	0.0330214	0.0115381	0.373072	0.960125	0.00466905	0.0251238	0.439718	0.0285841	0.964377	0.0128476	0.0101738	0.00630952	0.00488254	0.93379	0.00624524	0.0009	0.0197373	0.934202	0.000857	0.00667698	0.0054746	0.47933	0.00833571	0.00816746	0.0744008	0.0120492	0.000857	0.00576111
asv_5932e7eaea033303f9e1bb231015b656	Firmicutes	Clostridia	Clostridiales				0.0126468	0.00606667	0.0147143	0.0471762	0.0677159	0.00325556	0.00527778	0.0720508	0.00211905	0.00328571	0.0004	0.000667	0.00346667	0.0191468	0.0306119	0.023927	0.00649127	0.39457	0.987294	0.00573016	0.0104508	0.519754	0.0282603	0.992488	0.00964127	0.00553333	0.00261032	0.0038873	0.925078	0.0108873	0.0005	0.00600556	0.949212	0	0.00567381	0.00231349	0.54939	0.00410238	0.00629365	0.0536865	0.0061619	0	0.0109802
asv_599ac1f443228f18994dfe57321b57f8	Bacteroidetes	Bacteroidia	Bacteroidales	Barnesiellaceae			0.003	0.00668571	0.0116095	0.0142159	0.0414849	0.00403333	0.0043246	0.0218524	0.00433333	0.00108571	0.001	0	0.00075	0.0643159	0.0455762	0.0236937	0.0100992	0.43416	0.995556	0.000952	0.0112794	0.525179	0.0979206	0.997333	0.0117762	0.00108333	0.00591667	0.00617143	0.955998	0.00778175	0.0008	0.0103667	0.909109	0	0.00493492	0.00306111	0.588925	0	0	0.106274	0.00918333	0.0002	0.0858095
asv_5a471f49711b1df9f6bb309483d9ef0e	Firmicutes	Clostridia	Clostridiales	Ruminococcaceae	Gemmiger	formicilis	0.00511111	0.00675714	0.00786349	0.0365413	0.0489556	0.00815	0.00460159	0.0260048	0.000667	0.001	0.000667	0.00157222	0.00535556	0.0585683	0.0613286	0.0466389	0.00674841	0.401917	0.99681	0.00422222	0.010081	0.389352	0.0182746	0.996988	0.010469	0.00153333	0.00481825	0.00440397	0.933194	0.00492698	0	0.00647381	0.9639	0	0.00338333	0.0029	0.697394	0.0002	0.00189365	0.0962302	0.00704127	0	0.0162579
asv_5a8560049274b418c081a9be19439a78	Bacteroidetes	Bacteroidia	Bacteroidales	S24-7			0.0025	0.00625714	0.00721667	0.013327	0.0424913	0.00253333	0.0043246	0.0190524	0.00233333	0.00108571	0	0	0.0005	0.0579508	0.0342571	0.0118659	0.00743254	0.445107	0.997333	0.000952	0.0133794	0.553267	0.0963016	0.997333	0.00860952	0.00108333	0.00586667	0.00537143	0.974561	0.00803889	0	0.00973333	0.924607	0	0.00583492	0.00221667	0.657148	0	0	0.0937048	0.00735	0.0002	0.0881619
asv_5ae966716d07575c25267006a96df669	Firmicutes	Clostridia	Clostridiales				0.00684682	0.00676825	0.00825397	0.0201992	0.0459937	0.0111857	0.00287778	0.0654071	0.00198571	0.00228571	0.0005	0.000952	0	0.0204452	0.0428254	0.0104238	0.00400476	0.321083	0.997714	0.00711111	0.00723175	0.438772	0.0283198	0.996464	0.00437857	0.00775	0.000786	0.00530952	0.97249	0.00625238	0.0005	0.00745556	0.935483	0.001	0.00191667	0.00137222	0.570709	0.00460238	0.00511905	0.0510405	0.00427143	0	0.0149333
asv_5b5b163f47d23553d6bdf06ad85931eb	Bacteroidetes	Bacteroidia	Bacteroidales	Bacteroidaceae	Bacteroides		0	0.00837381	0.00144444	0.00494286	0.0407643	0.00248571	0.00383333	0.01625	0.000786	0	0.000286	0	0	0.0351786	0.0163087	0.004	0.00371111	0.668865	0.998393	0	0.00106667	0.885184	0.0874786	1	0.00917222	0	0.001	0.0108175	0.99405	0.00502857	0	0.00628333	0.907479	0	0.00977063	0.001	0.845502	0	0	0.0261437	0.00816825	0	0.465745
asv_5bb5b46b84fe1c497cf642c0028befc3	Bacteroidetes	Bacteroidia	Bacteroidales	Paraprevotellaceae	Paraprevotella		0.00712222	0.00897143	0.00812222	0.00732937	0.0265659	0.00503333	0.00581349	0.0171468	0.00373333	0	0	0	0.0004	0.0443659	0.0520357	0.00495397	0.0104714	0.453423	0.996222	0.00288571	0.0119159	0.602527	0.0665825	0.998	0.0106698	0.00075	0.00954762	0.0036	0.972143	0.0095746	0.0008	0.005	0.954346	0.000722	0.00194444	0.0043	0.614804	0	0.003	0.128326	0.00804127	0.00225556	0.0577738
asv_5c854801d598f3b36cf40abec5d99330	Firmicutes	Clostridia	Clostridiales	Lachnospiraceae	Coprococcus		0.00689444	0.0113381	0.00742143	0.0134032	0.0451484	0.0284778	0.00773016	0.0540905	0.00444444	0.00219444	0.00404286	0.00323333	0.00259048	0.0259746	0.103646	0.0552413	0.00623333	0.457883	0.855234	0.0027	0.0183516	0.275152	0.0523016	0.898752	0.012881	0.00186667	0.00331905	0.00364286	0.967502	0.0168325	0.00133333	0.0204556	0.770181	0.00326905	0.002	0.00624365	0.726385	0.000333	0.00132222	0.0861437	0.0117238	0.00463333	0.0406841
asv_5d2a51b5dd1f7ab24c71e2eb3334d17d	Bacteroidetes	Bacteroidia	Bacteroidales	Bacteroidaceae	Bacteroides	ovatus	0.00286111	0.0489484	0.00712698	0.00676825	0.0115794	0.00954603	0.00377381	0.00748254	0.00208571	0.0008	0.00141667	0	0.000786	0.038877	0.0491151	0.00483333	0.0126667	0.46347	0.98301	0.00529841	0.00522936	0.836289	0.298415	0.998	0.00288889	0.0036746	0.00423333	0.00444127	0.987134	0.00475159	0	0.00916825	0.340798	0.00025	0	0.00673333	0.308852	0.00158333	0.001	0.0635056	0.00516667	0.00025	0.0352897
asv_60fe4bdc8c60ce49ae1ac9382138d4c2	Firmicutes	Clostridia	Clostridiales	Lachnospiraceae			0.00978889	0.00511667	0.0108762	0.0241119	0.13133	0.00238095	0.00492778	0.0280167	0.00166667	0	0.0004	0.00125	0	0.0364238	0.0401222	0.00939762	0.00649365	0.471109	0.996371	0.0014	0.0138889	0.35598	0.0374619	0.997571	0.0227913	0.002	0.0024246	0.00243809	0.974905	0.0104492	0	0.00725	0.972055	0.000286	0.000286	0.000333	0.787863	0.000286	0.00145238	0.0708944	0.00242222	0.002	0.0262516
asv_61d5883dad14a0e7ac4da260b08f6d9f	Firmicutes	Clostridia	Clostridiales	Lachnospiraceae	Coprococcus		0.00156508	0.00393016	0.01065	0.0183571	0.0457865	0.000644	0.00330714	0.0174167	0.001	0.0005	0	0.00191667	0.0005	0.0214778	0.0283325	0.00345476	0.00264921	0.417045	0.9996	0.00144444	0.0104381	0.325396	0.011419	1	0.0082	0.001	0.001	0.00237143	0.973375	0.00723492	0	0.00526111	0.989381	0	0.00326667	0	0.796206	0	0.002	0.0492778	0.00288889	0.0002	0.00529365
asv_61d831c77d5ac144becc366aadcf6abb	Bacteroidetes	Bacteroidia	Bacteroidales	Bacteroidaceae	Bacteroides		0.00422778	0.0344746	0.00769365	0.0070873	0.011496	0.00769365	0.00410238	0.00908016	0	0	0.00125	0.002	0	0.0480032	0.0255952	0.00248889	0.00495238	0.490384	0.9968	0.00153333	0.00131111	0.830278	0.286699	1	0.00286032	0.00173016	0.0022	0.0026	0.99226	0.00325	0	0.0134413	0.399332	0.00025	0.00105556	0.00481667	0.319152	0.000917	0.00128571	0.0225754	0.00455238	0.00025	0.0356024
asv_6295082b82d5884395edfd6ad5207ede	Firmicutes	Clostridia	Clostridiales	Veillonellaceae	Phascolarctobacterium		0.00681111	0.00880159	0.0148921	0.0329698	0.0721595	0.00395	0.00760159	0.143447	0.00596032	0.002	0.0012	0.00122222	0.00448333	0.027073	0.0361556	0.033096	0.00980873	0.361878	0.979028	0.00371349	0.0117151	0.506152	0.014646	0.98456	0.00744127	0.00734286	0.00313016	0.0037746	0.960694	0.018577	0.00221667	0.00678889	0.957849	0.00111111	0.0055873	0.00206349	0.447937	0.0114524	0.0058746	0.0536706	0.00514921	0.00311111	0.0115262
asv_641dd5507d27d5483da9c23023e94fda	Bacteroidetes	Bacteroidia	Bacteroidales	Bacteroidaceae	Bacteroides	eggerthii	0.00326667	0.0071881	0.0035746	0.00547143	0.0193667	0.00133333	0.0026746	0.00976111	0.0008	0.0008	0	0	0.0005	0.0284817	0.0181841	0.00185714	0.00146667	0.499889	1	0	0.00209127	0.749108	0.0875881	1	0.00246667	0	0.00225	0.002	0.984907	0.00247619	0.002	0.0051746	0.86184	0	0.00183333	0.000333	0.653063	0.001	0.000952	0.0331794	0.00494444	0.00133333	0.0890016
asv_643013981fc45121d70eaa4f90d48501	Bacteroidetes	Bacteroidia	Bacteroidales	Paraprevotellaceae	CF231		0.00712222	0.00897143	0.00812222	0.00732937	0.0265659	0.00503333	0.00581349	0.0171468	0.00373333	0	0	0	0.0004	0.0443659	0.0520357	0.00495397	0.0104714	0.453423	0.996222	0.00288571	0.0119159	0.602527	0.0665825	0.998	0.0106698	0.00075	0.00954762	0.0036	0.972143	0.0095746	0.0008	0.005	0.954346	0.000722	0.00194444	0.0043	0.614804	0	0.003	0.128326	0.00804127	0.00225556	0.0577738
asv_643ba78237ae4c0c180d3d59553c6922	Firmicutes	Clostridia	Clostridiales				0.01175	0.014373	0.0122524	0.0667183	0.0753135	0.00553333	0.0117317	0.0672365	0.00440238	0.003	0.00105714	0.000644	0.00546667	0.0664079	0.068173	0.0305103	0.0142659	0.383667	0.986394	0.00868571	0.0180167	0.516106	0.0356944	0.993889	0.0134802	0.00725556	0.0045	0.00530397	0.908121	0.0176817	0.0005	0.0110524	0.935943	0	0.0104	0.00621825	0.49956	0.00126905	0.00725556	0.10607	0.0117587	0	0.0339095
asv_6451c09a41c18ea1531989bde309fd16	Firmicutes	Clostridia	Clostridiales				0.0133302	0.0174119	0.0116008	0.0310484	0.0669629	0.00263333	0.0117405	0.125168	0.00438571	0.00228571	0.00155159	0.00186667	0.00269444	0.0612071	0.0621143	0.0307103	0.00904444	0.410358	0.985737	0.00577778	0.0192201	0.388333	0.0631635	0.986456	0.0200476	0.00849762	0.00693753	0.00622381	0.952076	0.0172762	0.0009	0.019931	0.903859	0.00146032	0.00720318	0.0024	0.597709	0.00533571	0.00489048	0.0819984	0.00583809	0.00146032	0.0277325
asv_64b595ac559d4484e2e41cd57384ba38	Bacteroidetes	Bacteroidia	Bacteroidales	Bacteroidaceae	Bacteroides	plebeius	0.0025	0.0133675	0.00706111	0.00382698	0.0228913	0.0002	0.0054	0.0192944	0.000533	0	0.000571	0	0	0.0480373	0.0292452	0.00385238	0.00264127	0.444134	1	0.00328571	0.00610556	0.667779	0.0604214	1	0.00946984	0.0005	0.00433333	0.00323809	0.96798	0.00454286	0	0.005	0.910387	0	0.00367936	0.00105	0.610803	0	0.00261905	0.0710698	0.00674603	0.0002	0.0981476
asv_653b76c0a57288dfdf80dc4a6b4fa94d	Bacteroidetes	Bacteroidia	Bacteroidales	Barnesiellaceae			0.003	0.00668571	0.0116095	0.0142159	0.0414849	0.00403333	0.0043246	0.0218524	0.00433333	0.00108571	0.001	0	0.00075	0.0643159	0.0455762	0.0236937	0.0100992	0.43416	0.995556	0.000952	0.0112794	0.525179	0.0979206	0.997333	0.0117762	0.00108333	0.00591667	0.00617143	0.955998	0.00778175	0.0008	0.0103667	0.909109	0	0.00493492	0.00306111	0.588925	0	0	0.106274	0.00918333	0.0002	0.0858095
asv_66d1fb24cf8a474a232146916e62d596	Bacteroidetes	Bacteroidia	Bacteroidales	Barnesiellaceae			0.003	0.00668571	0.0116095	0.0142159	0.0414849	0.00403333	0.0043246	0.0218524	0.00433333	0.00108571	0.001	0	0.00075	0.0643159	0.0455762	0.0236937	0.0100992	0.43416	0.995556	0.000952	0.0112794	0.525179	0.0979206	0.997333	0.0117762	0.00108333	0.00591667	0.00617143	0.955998	0.00778175	0.0008	0.0103667	0.909109	0	0.00493492	0.00306111	0.588925	0	0	0.106274	0.00918333	0.0002	0.0858095
asv_676fc18af13d1c30a6f19deec0231e53	Bacteroidetes	Bacteroidia	Bacteroidales	S24-7			0.0025	0.00625714	0.00721667	0.013327	0.0424913	0.00253333	0.0043246	0.0190524	0.00233333	0.00108571	0	0	0.0005	0.0579508	0.0342571	0.0118659	0.00743254	0.445107	0.997333	0.000952	0.0133794	0.553267	0.0963016	0.997333	0.00860952	0.00108333	0.00586667	0.00537143	0.974561	0.00803889	0	0.00973333	0.924607	0	0.00583492	0.00221667	0.657148	0	0	0.0937048	0.00735	0.0002	0.0881619
asv_68591202b429f8342457e78481b73262	Firmicutes	Clostridia	Clostridiales				0.0295532	0.0365619	0.0343849	0.121406	0.138909	0.0108556	0.0288754	0.127679	0.00642937	0.00328571	0.00438968	0.00609444	0.0129889	0.105342	0.130781	0.0970167	0.0251762	0.364448	0.962361	0.016377	0.0358667	0.542207	0.0528341	0.973451	0.0322579	0.014646	0.0100619	0.0132762	0.77812	0.0261595	0.00236667	0.032731	0.883429	0.00319841	0.021696	0.0104905	0.33675	0.00756905	0.0144079	0.188112	0.0284802	0.0049127	0.043673
asv_6875f5f539b74558df68df0b2beeec76	Firmicutes	Clostridia	Clostridiales	Ruminococcaceae	Faecalibacterium	prausnitzii	0.00284444	0.00929048	0.0138365	0.033181	0.0478063	0.00322222	0.00373333	0.0528349	0.000786	0.002	0	0.00142222	0.002	0.0244587	0.0270175	0.00576429	0.0052246	0.44692	0.995133	0.00459682	0.00875	0.388575	0.019004	0.997733	0.0112857	0.00436667	0.00234127	0.00154286	0.957811	0.0111111	0.0005	0.00471667	0.979863	0	0.00308333	0.00065	0.739681	0.00126905	0.0051746	0.0537746	0.00452064	0	0.0216714
asv_68f88fbde7c58f8c64326c368f0010b5	Bacteroidetes	Bacteroidia	Bacteroidales	Bacteroidaceae	Bacteroides	eggerthii	0.00426667	0.0138214	0.00371349	0.00649444	0.0258397	0.00638095	0.00520238	0.0109103	0.00282222	0.000222	0	0.00142857	0.0005	0.0186095	0.0389397	0.00269048	0.0068	0.465742	0.9816	0.000222	0.00822222	0.674879	0.0839325	0.992867	0.00797222	0.000222	0.00291667	0.00325	0.990643	0.00753492	0.000667	0.00732063	0.821743	0	0.001	0.00075	0.602131	0.000333	0.00195238	0.0576794	0.00699682	0.00133333	0.14221
asv_69003004328e47561578f9b5b96ae4e4	Proteobacteria	Gammaproteobacteria	Enterobacteriales	Enterobacteriaceae			0.00730079	0.112472	0.0314333	0.0221048	0.0785722	0.0871452	0.0156103	0.0907492	0.0100238	0.010277	0.00284444	0.00224286	0.00448333	0.00905714	0.234913	0.0734595	0.03085	0.184601	0.319187	0.0183651	0.049927	0.274989	0.144612	0.700749	0.0153405	0.00225079	0.0103651	0.0100063	0.93827	0.0261873	0.00568889	0.0226484	0.67072	0.0141762	0.0107095	0.0135937	0.13091	0.00821429	0.00538889	0.37745	0.0180786	0.0163429	0.0299071
asv_6907b65e4609e169e50f93994a268448	Bacteroidetes	Bacteroidia	Bacteroidales	Barnesiellaceae			0.003	0.00668571	0.0116095	0.0142159	0.0414849	0.00403333	0.0043246	0.0218524	0.00433333	0.00108571	0.001	0	0.00075	0.0643159	0.0455762	0.0236937	0.0100992	0.43416	0.995556	0.000952	0.0112794	0.525179	0.0979206	0.997333	0.0117762	0.00108333	0.00591667	0.00617143	0.955998	0.00778175	0.0008	0.0103667	0.909109	0	0.00493492	0.00306111	0.588925	0	0	0.106274	0.00918333	0.0002	0.0858095
asv_6a4139bbf372c48ec2efd1049a2affaf	Firmicutes	Clostridia	Clostridiales	Lachnospiraceae	Dorea	longicatena	0.0012381	0.00648571	0.0024	0.00970952	0.0495984	0.0182556	0.00397143	0.0423103	0.00255	0.000917	0.00114286	0	0	0.0143095	0.0417563	0.0113349	0.00602222	0.62536	0.955155	0.00261111	0.0170143	0.272781	0.0681563	0.968993	0.00704524	0.0002	0.0004	0.00439841	0.990408	0.0106976	0.002	0.0104349	0.907203	0.000286	0.00157143	0.00310556	0.877152	0.001	0.0004	0.0506659	0.00331111	0.0015	0.0208476
asv_6c033acca25fb5062860a601868037e0	Bacteroidetes	Bacteroidia	Bacteroidales	Bacteroidaceae	Bacteroides		0	0.00837381	0.00144444	0.00494286	0.0407643	0.00248571	0.00383333	0.01625	0.000786	0	0.000286	0	0	0.0351786	0.0163087	0.004	0.00371111	0.668865	0.998393	0	0.00106667	0.885184	0.0874786	1	0.00917222	0	0.001	0.0108175	0.99405	0.00502857	0	0.00628333	0.907479	0	0.00977063	0.001	0.845502	0	0	0.0261437	0.00816825	0	0.465745
asv_6d7224ab69bf3b70e62ba18025232254	Bacteroidetes	Bacteroidia	Bacteroidales	Rikenellaceae			0.00797222	0.0107071	0.0187437	0.0367643	0.0384016	0.00397778	0.00610556	0.0272	0.00302222	0.00141905	0.001	0.00175	0.00313889	0.0501341	0.0644873	0.0247413	0.0148325	0.36466	0.987411	0.00386587	0.0124722	0.555506	0.0800278	0.990117	0.0146992	0.00482222	0.00786032	0.00683175	0.892522	0.00509841	0	0.0164778	0.88977	0.00202381	0.0127802	0.00397143	0.461174	0.00186667	0.00294127	0.124425	0.00842698	0.00202381	0.0671103
asv_6d7db8bf395baace1f6ea0284618fa6d	Firmicutes	Clostridia	Clostridiales	Ruminococcaceae	Faecalibacterium	prausnitzii	0.00926587	0.00577936	0.00785238	0.0272603	0.0572571	0.00681667	0.00725397	0.036977	0.000667	0	0.000667	0.00157222	0.00388889	0.0730611	0.0880548	0.0389722	0.00901746	0.408944	0.9976	0.00157778	0.0104024	0.343781	0.0168	0.99835	0.0126071	0.00253333	0.00358016	0.0037373	0.946414	0.00566032	0	0.00675952	0.964657	0.00183333	0.00657381	0.0019	0.710538	0.0002	0.00189365	0.115778	0.000686	0.00183333	0.0161238
asv_6d9ad86cc6902c1f5c7558c60df22fd8	Actinobacteria	Actinobacteria	Bifidobacteriales	Bifidobacteriaceae	Bifidobacterium	bifidum	0.0190579	0.0123159	0.00873809	0.12881	0.053927	0.00581349	0.00868809	0.0339349	0.00643333	0	0.0024	0.0004	0.000822	0.0494516	0.101398	0.0377992	0.0231175	0.25394	0.998087	0.00434921	0.0103667	0.562665	0.0295802	0.997516	0.0160571	0.00346667	0.00954524	0.00172698	0.926904	0.0120563	0	0.00571111	0.929973	0.000667	0.0065	0.00111111	0.318827	0	0.00323809	0.140867	0.0115984	0	0.0366968
asv_6da154c31fdff0d1e8359d3e6ae62b90	Firmicutes	Clostridia	Clostridiales	Ruminococcaceae	Faecalibacterium	prausnitzii	0.00284444	0.00929048	0.0138365	0.033181	0.0478063	0.00322222	0.00373333	0.0528349	0.000786	0.002	0	0.00142222	0.002	0.0244587	0.0270175	0.00576429	0.0052246	0.44692	0.995133	0.00459682	0.00875	0.388575	0.019004	0.997733	0.0112857	0.00436667	0.00234127	0.00154286	0.957811	0.0111111	0.0005	0.00471667	0.979863	0	0.00308333	0.00065	0.739681	0.00126905	0.0051746	0.0537746	0.00452064	0	0.0216714
asv_6dd2ddd617f16d823353f9c10e789dcb	Firmicutes	Clostridia	Clostridiales	Ruminococcaceae			0.00674444	0.0176397	0.0177881	0.0279841	0.0787659	0.00603333	0.00682778	0.0661579	0.00430794	0.002	0.00244444	0.00276111	0.002	0.0672944	0.0907516	0.0360238	0.0175841	0.469433	0.987112	0.0118603	0.0112516	0.402679	0.0411722	0.99084	0.0235802	0.0059246	0.0097246	0.00708333	0.890928	0.0134214	0.0005	0.0115667	0.939703	0	0.00800714	0.00351111	0.674849	0.000536	0.00831984	0.147259	0.0110317	0	0.034831
asv_6ecbeb43ecf35ac0b534c5c85f610fd9	Bacteroidetes	Bacteroidia	Bacteroidales	S24-7			0.0025	0.00625714	0.00721667	0.013327	0.0424913	0.00253333	0.0043246	0.0190524	0.00233333	0.00108571	0	0	0.0005	0.0579508	0.0342571	0.0118659	0.00743254	0.445107	0.997333	0.000952	0.0133794	0.553267	0.0963016	0.997333	0.00860952	0.00108333	0.00586667	0.00537143	0.974561	0.00803889	0	0.00973333	0.924607	0	0.00583492	0.00221667	0.657148	0	0	0.0937048	0.00735	0.0002	0.0881619
asv_6f7f996cc898c85eb9b33e49666d0588	Firmicutes	Clostridia	Clostridiales	Veillonellaceae	Megasphaera		0.0154698	0.0111175	0.010523	0.0345754	0.0684151	0.00431905	0.00832381	0.198291	0.00454682	0.00228571	0.00208889	0.00288889	0.00197222	0.0305079	0.0416413	0.0307246	0.0113095	0.388271	0.912633	0.00482778	0.0111008	0.506973	0.027127	0.934119	0.0171341	0.00947143	0.0020873	0.00421032	0.949236	0.0117976	0.00238809	0.010069	0.949088	0.0007	0.00492381	0.00821667	0.503357	0.00885238	0.00529524	0.0588968	0.00835238	0.0007	0.0254325
asv_6fc5deece58484362e597ee5d0b6fa4d	Firmicutes	Clostridia	Clostridiales	Ruminococcaceae			0.00674444	0.0176397	0.0177881	0.0279841	0.0787659	0.00603333	0.00682778	0.0661579	0.00430794	0.002	0.00244444	0.00276111	0.002	0.0672944	0.0907516	0.0360238	0.0175841	0.469433	0.987112	0.0118603	0.0112516	0.402679	0.0411722	0.99084	0.0235802	0.0059246	0.0097246	0.00708333	0.890928	0.0134214	0.0005	0.0115667	0.939703	0	0.00800714	0.00351111	0.674849	0.000536	0.00831984	0.147259	0.0110317	0	0.034831
asv_6ff9d1ded9ac530624a4eb0beb8f2522	Bacteroidetes	Bacteroidia	Bacteroidales	Bacteroidaceae	Bacteroides		0.00145	0.0542254	0.00330952	0.00575714	0.0135762	0.00756905	0.00644921	0.0137167	0.00336508	0.000889	0.000722	0	0.00172222	0.041581	0.0451278	0.0238357	0.0104944	0.511997	0.980046	0.00188333	0.00476905	0.779553	0.196119	0.988639	0.00508889	0.0015	0.0016381	0.00541587	0.984864	0.00487857	0.0004	0.012	0.686763	0.00191667	0.00169048	0.00366667	0.526266	0.00106667	0.001	0.0486754	0.00709921	0.00191667	0.135796
asv_707149dd1ae249d504a6addd20d7ff10	Proteobacteria	Alphaproteobacteria	RF32				0.0331929	0.031119	0.0462651	0.115408	0.130056	0.0148937	0.0194397	0.15085	0.0080127	0.00298571	0.00623809	0.00412778	0.0123889	0.0921627	0.159761	0.0855873	0.0303095	0.361756	0.948139	0.018281	0.030281	0.524959	0.0862738	0.965148	0.044269	0.0177508	0.0258643	0.00929444	0.676136	0.0336611	0.00191667	0.0222595	0.835409	0.00328175	0.0196841	0.016823	0.293752	0.00820238	0.0108175	0.216944	0.0349603	0.0050373	0.053019
asv_707546bfe72bce03892e5fc7baaff3ae	Cyanobacteria	4C0d-2	YS2				0.01355	0.0196476	0.0207032	0.12309	0.0596706	0.00300556	0.0111484	0.103275	0.00241905	0.0022	0	0.00264682	0	0.0676619	0.0779413	0.0314794	0.0143659	0.341723	0.98674	0.00421587	0.018604	0.504442	0.0460865	0.98903	0.0212056	0.00974365	0.00854365	0.0045873	0.883056	0.0127627	0.00125	0.0103079	0.931631	0.0005	0.0131452	0.00403571	0.346694	0.00695238	0.00465238	0.0954143	0.00943175	0.000922	0.0362468
asv_70c802ef3fac11cdb6b4bf7b0a3f440c	Bacteroidetes	Bacteroidia	Bacteroidales	Prevotellaceae	Prevotella	copri	0.0126333	0.0188317	0.0118913	0.0233659	0.0546635	0.00675238	0.00986349	0.0244056	0.00402222	0	0	0	0.0004	0.0322341	0.0785548	0.00653333	0.0183746	0.570404	0.9936	0.00688571	0.0131333	0.389078	0.0599175	0.9946	0.0113603	0	0.00977698	0.00425476	0.965872	0.0125984	0.0008	0.00375556	0.975098	0.000722	0.000222	0.00423333	0.810487	0	0.00507143	0.242079	0.00815238	0.00205556	0.034927
asv_71de86f6809c0dc0bdbdb44d32935dd9	Firmicutes	Clostridia	Clostridiales	Ruminococcaceae	Faecalibacterium	prausnitzii	0.00926587	0.00577936	0.00785238	0.0272603	0.0572571	0.00681667	0.00725397	0.036977	0.000667	0	0.000667	0.00157222	0.00388889	0.0730611	0.0880548	0.0389722	0.00901746	0.408944	0.9976	0.00157778	0.0104024	0.343781	0.0168	0.99835	0.0126071	0.00253333	0.00358016	0.0037373	0.946414	0.00566032	0	0.00675952	0.964657	0.00183333	0.00657381	0.0019	0.710538	0.0002	0.00189365	0.115778	0.000686	0.00183333	0.0161238
asv_725567385907b160fd010278a0f1471f	Bacteroidetes	Bacteroidia	Bacteroidales	Rikenellaceae			0.011669	0.0179421	0.0241167	0.0369667	0.0400984	0.00942222	0.00675714	0.0624262	0.00592222	0.000905	0.001	0.000722	0.00353889	0.0556349	0.0596778	0.0206643	0.0200683	0.338437	0.983925	0.00759365	0.017781	0.532738	0.059281	0.991119	0.0167778	0.00690556	0.013277	0.00635397	0.891771	0.00816429	0	0.0109222	0.898518	0.00138889	0.0133556	0.00727381	0.397107	0.00486667	0.00454127	0.125911	0.00823492	0.00292222	0.0559984
asv_72d3f6e4c1b21ab3baf932e3dedd46e7	Firmicutes	Clostridia	Clostridiales	Veillonellaceae	Mitsuokella		0.0046	0.00466508	0.00222698	0.0145	0.0637667	0.0159119	0.00332381	0.0695198	0.005	0.00025	0	0.0005	0.0015	0.0144333	0.0532389	0.0180048	0.00299048	0.409202	0.987742	0.00333333	0.0171556	0.377965	0.0422135	0.990742	0.00515	0.00297143	0.00138889	0.0074619	0.980991	0.00861667	0.0004	0.00983651	0.883209	0.0005	0.00329921	0.00146667	0.584163	0.0044	0.000857	0.0492397	0.00681111	0.0025	0.0149008
asv_733167d8b3ebacb8b6e9c3dfa792e37e	Bacteroidetes	Bacteroidia	Bacteroidales	Rikenellaceae	Alistipes	onderdonkii	0.00466111	0.0177849	0.016177	0.0244317	0.0316206	0.00697778	0.00635556	0.0216484	0.00312222	0.00141905	0.002	0.001	0.00363889	0.0549857	0.0516381	0.0220913	0.0120992	0.31536	0.989472	0.00226587	0.011427	0.603948	0.072631	0.991222	0.0151278	0.00430794	0.0076381	0.0059381	0.900627	0.00984524	0	0.0132556	0.83119	0.00116667	0.0125802	0.000971	0.47569	0.00186667	0.00315079	0.0800929	0.00933809	0.00116667	0.0896119
asv_73327533c82f381e3fe3cac8796d99ef	Firmicutes	Clostridia	Clostridiales	Ruminococcaceae			0.00725	0.00725238	0.0102603	0.0382429	0.0640675	0.00553333	0.00405159	0.0614143	0.0025	0.001	0.0004	0.000644	0.0025	0.0456984	0.0430889	0.0248294	0.00828492	0.348186	0.992972	0.00355238	0.0142881	0.46671	0.0289841	0.993517	0.00881905	0.00192222	0.00338016	0.0044881	0.943047	0.00349524	0	0.00623889	0.960018	0	0.00539048	0.00558333	0.515226	0.000733	0.0037127	0.0809175	0.0081373	0.002	0.0173825
asv_7387bb46b6603246f5b7f5d77aa95b00	Bacteroidetes	Bacteroidia	Bacteroidales	Porphyromonadaceae	Parabacteroides	distasonis	0.00329444	0.0958278	0.00612143	0.0124381	0.0161921	0.00940476	0.0132452	0.0324056	0.00876111	0.000286	0.00115	0.0004	0.00131667	0.0174683	0.0276714	0.00841905	0.00628889	0.561617	0.955323	0.00177143	0.0116278	0.521506	0.309893	0.971525	0.00689603	0.00143571	0.00671746	0.00368571	0.99475	0.0187889	0.00233333	0.0622913	0.620706	0.00443333	0.00486667	0.001	0.529177	0.000333	0.00133333	0.0296222	0.00575	0.00443333	0.116336
asv_73f699780c6f42f0855a6712185c1db8	Bacteroidetes	Bacteroidia	Bacteroidales	Rikenellaceae			0.0136024	0.0149706	0.0240944	0.0487214	0.039246	0.00611111	0.00545	0.0668762	0.00632222	0.000905	0.001	0.000722	0.00313889	0.0422254	0.0540563	0.0199786	0.0187325	0.344261	0.981067	0.00499365	0.0114476	0.559779	0.0497476	0.98769	0.0178921	0.00640556	0.00912619	0.00546508	0.886755	0.00932302	0.000667	0.0102556	0.892103	0.000667	0.0109333	0.00452381	0.378671	0.00486667	0.00349365	0.119824	0.00830476	0.000667	0.0599429
asv_74796881c207924324ee173bc323163f	Bacteroidetes	Bacteroidia	Bacteroidales	Rikenellaceae			0.0136024	0.0149706	0.0240944	0.0487214	0.039246	0.00611111	0.00545	0.0668762	0.00632222	0.000905	0.001	0.000722	0.00313889	0.0422254	0.0540563	0.0199786	0.0187325	0.344261	0.981067	0.00499365	0.0114476	0.559779	0.0497476	0.98769	0.0178921	0.00640556	0.00912619	0.00546508	0.886755	0.00932302	0.000667	0.0102556	0.892103	0.000667	0.0109333	0.00452381	0.378671	0.00486667	0.00349365	0.119824	0.00830476	0.000667	0.0599429
asv_75245c27ff3f75c97ad4e19fcf6b2259	Bacteroidetes	Bacteroidia	Bacteroidales	Barnesiellaceae			0.000971	0.01355	0.00531667	0.00947937	0.025973	0.005	0.00592381	0.0188175	0.00331667	0.000286	0.00075	0	0	0.0428825	0.0273325	0.0135635	0.00373016	0.457574	0.996667	0.00133333	0.00651349	0.623824	0.133367	0.996667	0.00757778	0.0004	0.0044	0.00736667	0.971111	0.0076	0	0.016619	0.833405	0.000571	0.00221587	0.0029	0.56352	0.00025	0.00025	0.0414151	0.00849206	0.000571	0.10162
asv_756944f042e5e883146695ed8d522000	Firmicutes	Clostridia	Clostridiales	Lachnospiraceae			0.00380556	0.0127024	0.00426667	0.0228238	0.0458222	0.0228603	0.00687619	0.01365	0.00102222	0.0005	0.0004	0.000667	0	0.0129302	0.0550317	0.00886667	0.00294444	0.57534	0.997943	0.00108889	0.0203008	0.274619	0.0691437	0.997	0.00318413	0.00328889	0.001	0.00172222	0.980107	0.0094254	0	0.00918651	0.908075	0	0.000571	0	0.834243	0	0.00136667	0.0476373	0.00516349	0	0.011669
asv_77c050f866b1abece6928dc4c290a357	Proteobacteria	Betaproteobacteria	Burkholderiales	Alcaligenaceae	Sutterella		0.0134135	0.0175317	0.0109516	0.0325611	0.0447206	0.00415238	0.00897143	0.121016	0.00169048	0.00360794	0.00244444	0.00194444	0.0002	0.0344492	0.0662214	0.0248833	0.00983809	0.30436	0.919031	0.00707778	0.0158675	0.48722	0.0402341	0.936494	0.0259698	0.00798571	0.00524127	0.00389683	0.89029	0.0154984	0.00187222	0.0113508	0.80977	0.00244444	0.005	0.00389286	0.387969	0.00790794	0.00652857	0.0744365	0.0107429	0.002	0.0278143
asv_7a336f3d724129d4074e07e8431938ad	Bacteroidetes	Bacteroidia	Bacteroidales	Bacteroidaceae	Bacteroides	fragilis	0.00290714	0.0853563	0.00614127	0.00820952	0.02035	0.00961667	0.00668571	0.0195944	0.0042	0.000889	0.0009	0.00182857	0.00203889	0.0312849	0.047204	0.00716667	0.0107246	0.47931	0.991471	0.00215476	0.0162111	0.820888	0.198233	0.995279	0.00631667	0.00288889	0.00850476	0.00298333	0.979973	0.00689444	0.002	0.0119071	0.61007	0.00376111	0.00423571	0.00140476	0.534815	0	0.00214286	0.028231	0.0081746	0.00416111	0.133744
asv_7ae3771c699bc12e6b8c2e17006fd98a	Firmicutes	Clostridia	Clostridiales	Lachnospiraceae	Lachnospira		0.00104444	0.00794603	0.00508333	0.0224508	0.0658056	0.00297778	0.00466111	0.0299952	0.00025	0	0.00025	0.0002	0	0.0246556	0.0289516	0.0115905	0.0012	0.39388	0.999	0.00144444	0.0138563	0.315398	0.0213524	0.99875	0.0113857	0.000286	0.00204127	0.005	0.973574	0.00530476	0	0.00878889	0.972745	0	0.00275556	0.00173333	0.822613	0.000333	0.00203333	0.0397262	0.00614603	0	0.0377476
asv_7ae58345dc5e402f2a5610875f75e36b	Firmicutes	Clostridia	Clostridiales	Ruminococcaceae	Oscillospira		0.0100857	0.00939921	0.0120397	0.0154698	0.0439706	0.0147587	0.00676825	0.10582	0.00488571	0.00228571	0.0014	0.00372778	0.00394444	0.028273	0.0555492	0.0421627	0.00924921	0.385783	0.971869	0.0051246	0.0139714	0.39291	0.0453429	0.980536	0.00838809	0.00867381	0.0046873	0.00572698	0.960655	0.00715238	0.00183333	0.0130389	0.844727	0.00153333	0.0088381	0.0034127	0.575713	0.00680238	0.00681746	0.0521294	0.00323809	0.00153333	0.0273825
asv_7b12d6e8fd0d5b7b2fa774a9154dbf64	Proteobacteria	Deltaproteobacteria	Desulfovibrionales	Desulfovibrionaceae	Desulfovibrio		0.00706825	0.00368016	0.00935	0.0154349	0.0764389	0.00316667	0.00464286	0.0685667	0.00315556	0.00319048	0.00193333	0.00148889	0	0.0283825	0.140224	0.011331	0.00584444	0.29125	0.965802	0.00435238	0.0168214	0.410037	0.0407476	0.984302	0.0100794	0.00436667	0.00425	0.00818571	0.924991	0.0047	0.00075	0.0125278	0.852841	0.000571	0.00484444	0.0019881	0.341533	0.00619048	0.00521905	0.0901889	0.00468809	0.0012381	0.0368357
asv_7ba5860ed513155d07cd1fcbf3cc2c5e	Firmicutes	Clostridia	Clostridiales	Peptostreptococcaceae			0.00577619	0.0174738	0.00870952	0.0174222	0.0426865	0.00750476	0.00917222	0.156871	0.00438889	0.00214048	0.00386667	0.000222	0.00267222	0.0429849	0.0694032	0.0330849	0.00827222	0.459043	0.847647	0.00537302	0.020427	0.316266	0.0543008	0.889449	0.0188532	0.00601667	0.00316667	0.00336032	0.97561	0.0079881	0.000333	0.0108968	0.797862	0.00311667	0.00438889	0.00578571	0.598311	0.00301111	0.0024	0.0914873	0.00570476	0.00295	0.0264071
asv_7bb2e9540dffbaa130c0e4cefdd63d85	Firmicutes	Clostridia	Clostridiales	Ruminococcaceae	Faecalibacterium	prausnitzii	0.00284444	0.00929048	0.0138365	0.033181	0.0478063	0.00322222	0.00373333	0.0528349	0.000786	0.002	0	0.00142222	0.002	0.0244587	0.0270175	0.00576429	0.0052246	0.44692	0.995133	0.00459682	0.00875	0.388575	0.019004	0.997733	0.0112857	0.00436667	0.00234127	0.00154286	0.957811	0.0111111	0.0005	0.00471667	0.979863	0	0.00308333	0.00065	0.739681	0.00126905	0.0051746	0.0537746	0.00452064	0	0.0216714
asv_7ce37422981c6accfffe48cd944606a1	Proteobacteria	Betaproteobacteria	Burkholderiales	Alcaligenaceae	Sutterella		0.00466667	0.00674841	0.00666667	0.0170302	0.0616135	0.00577778	0.00786905	0.0515048	0.00523333	0.00488571	0.0002	0.000279	0	0.0198937	0.0674103	0.0262349	0.00928016	0.322688	0.943326	0.00257778	0.0146532	0.454475	0.0669365	0.973882	0.0126175	0.00245238	0.00348333	0.0095127	0.963071	0.00866032	0.00115	0.00705714	0.826529	0.00168254	0.00366667	0.00223809	0.403943	0.00190794	0.00452381	0.046919	0.0098246	0.00168254	0.0434135
asv_7d205212ba1ae9d87b35f03968151607	Firmicutes	Clostridia	Clostridiales	Ruminococcaceae			0.00998016	0.00932857	0.0112254	0.0182206	0.05265	0.010719	0.00415635	0.0989865	0.00498571	0.00328571	0	0.00278333	0.002	0.0253508	0.0449468	0.018181	0.00763571	0.383067	0.947494	0.00599682	0.0117651	0.42376	0.0347175	0.96479	0.0115595	0.010196	0.00159444	0.00735397	0.938763	0.0102373	0.0015	0.0123278	0.907331	0.000422	0.00552381	0.00575556	0.629414	0.00210238	0.00544603	0.0560524	0.00347936	0.000422	0.0169619
asv_7d47bc891a50f32cd003cdcb2f222dac	Firmicutes	Clostridia	Clostridiales	Ruminococcaceae	Oscillospira		0.0140857	0.0113286	0.0178	0.0327048	0.0535048	0.00458889	0.0107675	0.163215	0.00515714	0.00228571	0.00173333	0.00301667	0.00613889	0.0353833	0.0384667	0.0330214	0.0115381	0.373072	0.960125	0.00466905	0.0251238	0.439718	0.0285841	0.964377	0.0128476	0.0101738	0.00630952	0.00488254	0.93379	0.00624524	0.0009	0.0197373	0.934202	0.000857	0.00667698	0.0054746	0.47933	0.00833571	0.00816746	0.0744008	0.0120492	0.000857	0.00576111
asv_7edd9a61cf428cab597fe4da4d68cb65	Bacteroidetes	Bacteroidia	Bacteroidales	Odoribacteraceae	Odoribacter		0.00645556	0.0204754	0.0210286	0.00835476	0.0278937	0.00410476	0.00759762	0.0339675	0.00353333	0	0	0.00025	0.0005	0.0486151	0.0487103	0.00769048	0.0133611	0.333283	0.99014	0.00516825	0.0086746	0.732461	0.0995714	0.996406	0.00780238	0.00075	0.00436111	0.00106667	0.988257	0.0058873	0.0008	0.01145	0.923005	0.0015	0.00517778	0.00441905	0.355043	0	0.00323809	0.0603905	0.00723809	0.0017	0.0790516
asv_7f6389af7c08d73f951b13173d71f511	Bacteroidetes	Bacteroidia	Bacteroidales	S24-7			0.0025	0.00625714	0.00721667	0.013327	0.0424913	0.00253333	0.0043246	0.0190524	0.00233333	0.00108571	0	0	0.0005	0.0579508	0.0342571	0.0118659	0.00743254	0.445107	0.997333	0.000952	0.0133794	0.553267	0.0963016	0.997333	0.00860952	0.00108333	0.00586667	0.00537143	0.974561	0.00803889	0	0.00973333	0.924607	0	0.00583492	0.00221667	0.657148	0	0	0.0937048	0.00735	0.0002	0.0881619
asv_7f694916311a9d6fee1588ae41b1ecd0	Bacteroidetes	Bacteroidia	Bacteroidales	Bacteroidaceae	Bacteroides		0.0027	0.0173048	0.00684444	0.00252381	0.0282246	0.00383333	0.0038381	0.00924444	0	0.000286	0	0	0.0005	0.0297563	0.0286627	0.0026	0.00541905	0.406195	1	0.000508	0.00520238	0.725349	0.0780214	0.9992	0.00791032	0.0008	0.00333333	0.00390476	0.991706	0.00153333	0	0.00795	0.844127	0	0.00216667	0.002	0.564775	0.00025	0.000286	0.0319944	0.0047746	0	0.11056
asv_804f80db3f564c74da62e51b74a8a21a	Bacteroidetes	Bacteroidia	Bacteroidales	Paraprevotellaceae	Prevotella		0.0204794	0.023981	0.0311079	0.0724635	0.0729881	0.00853333	0.0133619	0.0634595	0.00572222	0.000286	0.00255476	0.00292778	0.00231667	0.0845722	0.0996238	0.0477619	0.0255056	0.410027	0.971458	0.0108913	0.0236929	0.503823	0.084996	0.974919	0.0213111	0.00414682	0.0168405	0.00603175	0.924867	0.0194095	0.0008	0.0161135	0.922145	0.00236111	0.00613333	0.00976349	0.488442	0.00116667	0.00695714	0.227134	0.0162294	0.00389444	0.0468603
asv_8093107cdd14f1e1a421b60b3ad02069	Bacteroidetes	Bacteroidia	Bacteroidales	Rikenellaceae			0.00460556	0.0107071	0.0172603	0.0421603	0.0443651	0.00647778	0.00677222	0.0251651	0.00324444	0.00141905	0.002	0.00175	0.00313889	0.0510952	0.0551159	0.0168413	0.0134325	0.353123	0.987189	0.00326587	0.0150389	0.598338	0.0865048	0.989895	0.0149492	0.00482222	0.0076381	0.00643809	0.881675	0.00822778	0	0.0168778	0.895279	0.00202381	0.0134468	0.0012381	0.458496	0.00236667	0.00200794	0.109679	0.0085381	0.00202381	0.0682103
asv_81b24a06dd2811da821ff629229bee63	Proteobacteria	Gammaproteobacteria	Enterobacteriales	Enterobacteriaceae			0.000821	0.0313278	0.0130405	0.0133579	0.0301619	0.0125857	0.00344365	0.0363484	0.00157143	0.00194365	0.00195	0	0.000922	0.00372937	0.106216	0.0228143	0.00884286	0.148551	0.418845	0.00504365	0.0116317	0.197451	0.0961349	0.785238	0.00458333	0.001	0.0012	0.000571	0.950686	0.00345	0.00102222	0.00688333	0.743188	0.00247381	0.00459444	0.00436111	0.0759563	0.00378095	0.00045	0.197044	0.00209444	0.00285476	0.0346071
asv_81d5f5f8fbe7a25da341468f9619e645	Bacteroidetes	Bacteroidia	Bacteroidales	Odoribacteraceae	Odoribacter		0.00645556	0.0204754	0.0210286	0.00835476	0.0278937	0.00410476	0.00759762	0.0339675	0.00353333	0	0	0.00025	0.0005	0.0486151	0.0487103	0.00769048	0.0133611	0.333283	0.99014	0.00516825	0.0086746	0.732461	0.0995714	0.996406	0.00780238	0.00075	0.00436111	0.00106667	0.988257	0.0058873	0.0008	0.01145	0.923005	0.0015	0.00517778	0.00441905	0.355043	0	0.00323809	0.0603905	0.00723809	0.0017	0.0790516
asv_832609fe6ac17577e6d53fcfa454281a	Bacteroidetes	Bacteroidia	Bacteroidales	Bacteroidaceae	Bacteroides	ovatus	0.00286111	0.0489484	0.00712698	0.00676825	0.0115794	0.00954603	0.00377381	0.00748254	0.00208571	0.0008	0.00141667	0	0.000786	0.038877	0.0491151	0.00483333	0.0126667	0.46347	0.98301	0.00529841	0.00522936	0.836289	0.298415	0.998	0.00288889	0.0036746	0.00423333	0.00444127	0.987134	0.00475159	0	0.00916825	0.340798	0.00025	0	0.00673333	0.308852	0.00158333	0.001	0.0635056	0.00516667	0.00025	0.0352897
asv_83d1cc68cef37317ed3c7713b9e4ca92	Firmicutes	Clostridia	Clostridiales	Lachnospiraceae	Lachnospira		0.00104444	0.00794603	0.00508333	0.0224508	0.0658056	0.00297778	0.00466111	0.0299952	0.00025	0	0.00025	0.0002	0	0.0246556	0.0289516	0.0115905	0.0012	0.39388	0.999	0.00144444	0.0138563	0.315398	0.0213524	0.99875	0.0113857	0.000286	0.00204127	0.005	0.973574	0.00530476	0	0.00878889	0.972745	0	0.00275556	0.00173333	0.822613	0.000333	0.00203333	0.0397262	0.00614603	0	0.0377476
asv_83fbf4f8f7a0dde9eb5202f653541f35	Firmicutes	Erysipelotrichi	Erysipelotrichales	Erysipelotrichaceae			0.00218333	0.00907064	0.0110968	0.0284698	0.0881008	0.00857143	0.011496	0.0309198	0.00306667	0.00124444	0.0004	0.00122222	0.000857	0.041846	0.0339071	0.0157873	0.00627302	0.482434	0.998	0.0014	0.0136786	0.442871	0.0226452	0.9967	0.006	0.00105556	0.00368254	0.00179286	0.978272	0.0106889	0	0.00706111	0.966018	0.000844	0.0016381	0.00183333	0.765331	0	0.00377143	0.0663063	0.00308254	0.000872	0.012831
asv_85245d63fa66abc559cd91a2b6828b82	Firmicutes	Clostridia	Clostridiales	Ruminococcaceae	Faecalibacterium	prausnitzii	0.00926587	0.00577936	0.00785238	0.0272603	0.0572571	0.00681667	0.00725397	0.036977	0.000667	0	0.000667	0.00157222	0.00388889	0.0730611	0.0880548	0.0389722	0.00901746	0.408944	0.9976	0.00157778	0.0104024	0.343781	0.0168	0.99835	0.0126071	0.00253333	0.00358016	0.0037373	0.946414	0.00566032	0	0.00675952	0.964657	0.00183333	0.00657381	0.0019	0.710538	0.0002	0.00189365	0.115778	0.000686	0.00183333	0.0161238
asv_85c543f41ee1ec0ffbe4cb872c4ca986	Firmicutes	Clostridia	Clostridiales	Ruminococcaceae	Ruminococcus	callidus	0.00387778	0.00911032	0.0132881	0.0195532	0.0693135	0.00464444	0.00571111	0.0268286	0.00366667	0	0	0.00145	0.002	0.0404722	0.033881	0.0205468	0.00950079	0.508589	0.995133	0.00423809	0.0109849	0.353505	0.0360548	0.998533	0.0153548	0.00223571	0.00355556	0.00368968	0.934944	0.00652619	0	0.00985	0.968875	0.000444	0.00338492	0.00245952	0.803513	0	0.00392698	0.10368	0.00390159	0.000444	0.0233286
asv_861046e21fa1e2a8ebdb76a96287f06d	Tenericutes	RF3	ML615J-28				0.0037619	0.0101897	0.00910079	0.0234421	0.0571476	0.00616111	0.00790397	0.11167	0.00406667	0	0.00428889	0.00245556	0.00169444	0.0288802	0.093423	0.055696	0.00878413	0.338025	0.887898	0.00177778	0.00674524	0.45676	0.054681	0.93666	0.0106571	0.0031	0.00328571	0.00508889	0.956597	0.0114675	0.000571	0.00918333	0.76637	0.00107937	0.00157143	0.00410952	0.421841	0.0014	0.00337143	0.0906786	0.0081246	0.00107937	0.0239222
asv_862f4c146afb9e9a5df85be40b444bce	Proteobacteria	Betaproteobacteria	Burkholderiales	Alcaligenaceae	Sutterella		0.0107349	0.010227	0.0101302	0.0156333	0.0539587	0.0053746	0.0112135	0.118358	0.00140476	0.00327143	0	0.001	0.000783	0.0349111	0.0582143	0.0274929	0.00625714	0.295932	0.979017	0.00437778	0.0134817	0.485473	0.0567802	0.982519	0.0147754	0.0083	0.00118571	0.00478175	0.935128	0.0123714	0.00165	0.0140071	0.84024	0.001	0.00601111	0.00500397	0.411493	0.00835238	0.00618333	0.0474468	0.0107762	0.000556	0.037973
asv_86926f1ebf8101d529a3fd6d4774a3fd	Firmicutes	Clostridia	Clostridiales	Lachnospiraceae	Lachnospira		0.000822	0.00795238	0.000333	0.011519	0.0691468	0.00116667	0.00165556	0.0226024	0.000222	0.0005	0	0	0	0.0102444	0.031346	0.00343333	0.00232698	0.46835	1	0.00166667	0.0131437	0.307175	0.0196071	1	0.00971667	0.0005	0.00123016	0.00738571	0.989133	0.00786667	0	0.00244444	0.992863	0	0.000694	0	0.866516	0	0.0005	0.0402548	0.00353333	0	0.0123349
asv_869fd8cb50c65a952b650ed3648d55a8	Firmicutes	Clostridia	Clostridiales	Ruminococcaceae	Ruminococcus		0.00387778	0.010146	0.0129825	0.0195532	0.06595	0.00464444	0.00571111	0.025273	0.00266667	0	0	0.00167222	0.002	0.039096	0.0355881	0.0239913	0.0111841	0.483906	0.994244	0.00423809	0.00980714	0.383343	0.0369437	0.997644	0.0130833	0.00278571	0.00355556	0.00368968	0.93261	0.00604048	0	0.00785	0.962925	0.000444	0.00338492	0.00171667	0.78952	0	0.00292698	0.103969	0.00678413	0.000444	0.0277357
asv_86a778972525a8099957faae08b1b24e	Bacteroidetes	Bacteroidia	Bacteroidales	Bacteroidaceae	Bacteroides		0.0027	0.0173048	0.00684444	0.00252381	0.0282246	0.00383333	0.0038381	0.00924444	0	0.000286	0	0	0.0005	0.0297563	0.0286627	0.0026	0.00541905	0.406195	1	0.000508	0.00520238	0.725349	0.0780214	0.9992	0.00791032	0.0008	0.00333333	0.00390476	0.991706	0.00153333	0	0.00795	0.844127	0	0.00216667	0.002	0.564775	0.00025	0.000286	0.0319944	0.0047746	0	0.11056
asv_87372fb12a2ddaee6e4f6512c4a24854	Bacteroidetes	Bacteroidia	Bacteroidales	Prevotellaceae	Prevotella	copri	0.0126333	0.0188317	0.0118913	0.0233659	0.0546635	0.00675238	0.00986349	0.0244056	0.00402222	0	0	0	0.0004	0.0322341	0.0785548	0.00653333	0.0183746	0.570404	0.9936	0.00688571	0.0131333	0.389078	0.0599175	0.9946	0.0113603	0	0.00977698	0.00425476	0.965872	0.0125984	0.0008	0.00375556	0.975098	0.000722	0.000222	0.00423333	0.810487	0	0.00507143	0.242079	0.00815238	0.00205556	0.034927
asv_880dd56b376cbe260d0c10a9ecb1d88c	Bacteroidetes	Bacteroidia	Bacteroidales	Barnesiellaceae			0.003	0.00668571	0.0116095	0.0142159	0.0414849	0.00403333	0.0043246	0.0218524	0.00433333	0.00108571	0.001	0	0.00075	0.0643159	0.0455762	0.0236937	0.0100992	0.43416	0.995556	0.000952	0.0112794	0.525179	0.0979206	0.997333	0.0117762	0.00108333	0.00591667	0.00617143	0.955998	0.00778175	0.0008	0.0103667	0.909109	0	0.00493492	0.00306111	0.588925	0	0	0.106274	0.00918333	0.0002	0.0858095
asv_8b0f205f542df9aef5d4fc062b76fb57	Bacteroidetes	Bacteroidia	Bacteroidales	Porphyromonadaceae	Parabacteroides	gordonii	0.000286	0.0241135	0.012777	0.00712698	0.022004	0.00933016	0.0105119	0.0209698	0.00209444	0.0011746	0.00175794	0.00142857	0.000422	0.0502429	0.0409492	0.00705238	0.0110167	0.411588	0.936046	0.00514682	0.0086754	0.629837	0.251119	0.963553	0.0123413	0.00208333	0.0053381	0.00649286	0.979703	0.00722381	0.000333	0.0399294	0.601903	0.00236667	0.00640476	0.00278571	0.517735	0.001	0.001	0.0380341	0.00767778	0.00283333	0.116445
asv_8b7a76e9175b2572b33f1a1513d10eab	Bacteroidetes	Bacteroidia	Bacteroidales	S24-7			0.0025	0.00625714	0.00721667	0.013327	0.0424913	0.00253333	0.0043246	0.0190524	0.00233333	0.00108571	0	0	0.0005	0.0579508	0.0342571	0.0118659	0.00743254	0.445107	0.997333	0.000952	0.0133794	0.553267	0.0963016	0.997333	0.00860952	0.00108333	0.00586667	0.00537143	0.974561	0.00803889	0	0.00973333	0.924607	0	0.00583492	0.00221667	0.657148	0	0	0.0937048	0.00735	0.0002	0.0881619
asv_8cfac0bbeb10c6d489bd713ecfd01da1	Firmicutes	Clostridia	Clostridiales	Lachnospiraceae	Ruminococcus	lactaris	0.000872	0.0002	0.00310952	0.00740635	0.0500802	0	0.00433254	0.0252865	0.00146667	0.000667	0	0	0	0.0346627	0.0466095	0.00866667	0.00113016	0.470637	0.998333	0.0021	0.00965238	0.299364	0.0227571	0.998333	0.0136048	0.00075	0.000844	0.000905	0.983624	0.00631111	0.001	0.00713016	0.98011	0.000667	0	0.00230556	0.884513	0	0.00168571	0.0481738	0.0100952	0.00216667	0.0128762
asv_8e55fedf52102210c4555bebacc5d671	Firmicutes	Clostridia	Clostridiales	Veillonellaceae	Megasphaera		0.00227778	0.0159	0.00798095	0.0332048	0.0578563	0.00945238	0.0110492	0.0806841	0.00331667	0.00396667	0.002	0.00073	0.0015	0.0247365	0.0763698	0.0105857	0.0132556	0.412525	0.914786	0.00715714	0.0183127	0.384106	0.0343556	0.938688	0.0164746	0.00242222	0.00613492	0.00709365	0.96359	0.0161143	0.00155556	0.0131714	0.903158	0.00500556	0.0034127	0.00291905	0.569596	0.00255556	0.00337143	0.0618071	0.0123421	0.00500556	0.0295262
asv_8e7ded1fe23a32aa9fb61b79eb0c7dd7	Bacteroidetes	Bacteroidia	Bacteroidales	Barnesiellaceae			0.003	0.00668571	0.0116095	0.0142159	0.0414849	0.00403333	0.0043246	0.0218524	0.00433333	0.00108571	0.001	0	0.00075	0.0643159	0.0455762	0.0236937	0.0100992	0.43416	0.995556	0.000952	0.0112794	0.525179	0.0979206	0.997333	0.0117762	0.00108333	0.00591667	0.00617143	0.955998	0.00778175	0.0008	0.0103667	0.909109	0	0.00493492	0.00306111	0.588925	0	0	0.106274	0.00918333	0.0002	0.0858095
asv_8e823279b2bbe482b35310add7b2f013	Firmicutes	Clostridia	Clostridiales	Veillonellaceae	Megasphaera		0.00227778	0.0159	0.00798095	0.0332048	0.0578563	0.00945238	0.0110492	0.0806841	0.00331667	0.00396667	0.002	0.00073	0.0015	0.0247365	0.0763698	0.0105857	0.0132556	0.412525	0.914786	0.00715714	0.0183127	0.384106	0.0343556	0.938688	0.0164746	0.00242222	0.00613492	0.00709365	0.96359	0.0161143	0.00155556	0.0131714	0.903158	0.00500556	0.0034127	0.00291905	0.569596	0.00255556	0.00337143	0.0618071	0.0123421	0.00500556	0.0295262
asv_8efcbbf8dede18b933758a2851ccf4c6	Firmicutes	Clostridia	Clostridiales	Ruminococcaceae	Gemmiger	formicilis	0.00511111	0.00675714	0.00786349	0.0365413	0.0489556	0.00815	0.00460159	0.0260048	0.000667	0.001	0.000667	0.00157222	0.00535556	0.0585683	0.0613286	0.0466389	0.00674841	0.401917	0.99681	0.00422222	0.010081	0.389352	0.0182746	0.996988	0.010469	0.00153333	0.00481825	0.00440397	0.933194	0.00492698	0	0.00647381	0.9639	0	0.00338333	0.0029	0.697394	0.0002	0.00189365	0.0962302	0.00704127	0	0.0162579
asv_901bbc919abe4d50a761fc7ee9052dc8	Firmicutes	Clostridia	Clostridiales	Clostridiaceae	Clostridium		0.00943571	0.00916508	0.0134262	0.0558452	0.0771476	0.00253333	0.0063	0.0643865	0.00295238	0.00328571	0.00125714	0.000667	0.00346667	0.0344016	0.0416373	0.0258833	0.00882698	0.389887	0.989303	0.00853016	0.0114421	0.497605	0.0331825	0.99266	0.0146825	0.00875556	0.00349921	0.00467698	0.908591	0.0111302	0.0005	0.00886905	0.952537	0	0.00913492	0.00671349	0.54454	0.00210238	0.00592698	0.0610579	0.00983492	0	0.0188389
asv_9036fb472777a6c1dd0effe815326af2	Bacteroidetes	Bacteroidia	Bacteroidales	Paraprevotellaceae	Paraprevotella		0.00712222	0.00897143	0.00812222	0.00732937	0.0265659	0.00503333	0.00581349	0.0171468	0.00373333	0	0	0	0.0004	0.0443659	0.0520357	0.00495397	0.0104714	0.453423	0.996222	0.00288571	0.0119159	0.602527	0.0665825	0.998	0.0106698	0.00075	0.00954762	0.0036	0.972143	0.0095746	0.0008	0.005	0.954346	0.000722	0.00194444	0.0043	0.614804	0	0.003	0.128326	0.00804127	0.00225556	0.0577738
asv_91a2adb8f404706e9dc54623d151a857	Firmicutes	Clostridia	Clostridiales	Ruminococcaceae	Faecalibacterium	prausnitzii	0.00926587	0.00577936	0.00785238	0.0272603	0.0572571	0.00681667	0.00725397	0.036977	0.000667	0	0.000667	0.00157222	0.00388889	0.0730611	0.0880548	0.0389722	0.00901746	0.408944	0.9976	0.00157778	0.0104024	0.343781	0.0168	0.99835	0.0126071	0.00253333	0.00358016	0.0037373	0.946414	0.00566032	0	0.00675952	0.964657	0.00183333	0.00657381	0.0019	0.710538	0.0002	0.00189365	0.115778	0.000686	0.00183333	0.0161238
asv_92e5c2dfbcbcb34f285edc10d84aa6cf	Actinobacteria	Actinobacteria	Bifidobacteriales	Bifidobacteriaceae	Bifidobacterium		0.0160889	0.00567619	0.00821587	0.149513	0.0607508	0.00166667	0.0118024	0.0307246	0.00344444	0	0.002	0.000622	0.0002	0.0405198	0.0938603	0.0162651	0.0157786	0.255957	0.990915	0.00144444	0.00881667	0.598625	0.0336135	0.993988	0.00981984	0.00695	0.00539286	0.00284444	0.946892	0.0157063	0	0.01185	0.953452	0.00116667	0.00750397	0.00198016	0.326321	0	0.00352381	0.145528	0.00966905	0.0005	0.0191675
asv_9330a979db07dc8844e3120548f44903	Firmicutes	Clostridia	Clostridiales	Lachnospiraceae	Clostridium	clostridioforme	0.000867	0.00516667	0.00286667	0.00927619	0.0296921	0.00323571	0.00173333	0.0185778	0.000533	0.00025	0.0004	0	0.000222	0.013854	0.0346222	0.00406667	0.00155556	0.550118	0.997356	0	0.0134571	0.27628	0.0342556	0.996984	0.00477143	0.00246667	0.001	0.000286	0.985371	0.00672063	0	0.00551667	0.924685	0.000889	0.00185238	0.002	0.876171	0.000833	0.0006	0.0215333	0.00208889	0.000889	0.0283357
asv_9463a0f6fdf7f9f08137d1861ee8c422	Bacteroidetes	Bacteroidia	Bacteroidales	Rikenellaceae			0.011669	0.0179421	0.0241167	0.0369667	0.0400984	0.00942222	0.00675714	0.0624262	0.00592222	0.000905	0.001	0.000722	0.00353889	0.0556349	0.0596778	0.0206643	0.0200683	0.338437	0.983925	0.00759365	0.017781	0.532738	0.059281	0.991119	0.0167778	0.00690556	0.013277	0.00635397	0.891771	0.00816429	0	0.0109222	0.898518	0.00138889	0.0133556	0.00727381	0.397107	0.00486667	0.00454127	0.125911	0.00823492	0.00292222	0.0559984
asv_946c7a05a933b5c4d11977a026b59702	Firmicutes	Clostridia	Clostridiales	Lachnospiraceae	Ruminococcus		0.00219048	0.0045	0.00920476	0.0225048	0.049219	0.00263333	0.00122778	0.0301032	0.00275	0.00255238	0	0	0.0009	0.0160167	0.0489294	0.00391905	0.00323571	0.528573	0.995128	0.00161905	0.0133262	0.325638	0.0255667	0.997099	0.0104381	0	0.00245238	0.00100794	0.96333	0.0158738	0.0012	0.00928809	0.978137	0	0.00065	0.0005	0.832154	0	0.000486	0.0508238	0.0114262	0	0.019523
asv_957d07000910430ac7957c2ecfc29ad7	Bacteroidetes	Bacteroidia	Bacteroidales	Prevotellaceae	Prevotella	stercorea	0.00347778	0.0117024	0.00584127	0.0202508	0.0611071	0.00268571	0.00618016	0.0270944	0.00204444	0	0	0	0	0.0390262	0.0508016	0.00870079	0.0156421	0.550927	0.988702	0.00128571	0.00933889	0.4586	0.0702635	0.987307	0.0165698	0.0012	0.00430159	0.001	0.964869	0.0110706	0.0008	0.00959444	0.916884	0.000667	0.00448889	0.0031	0.686637	0	0.00107143	0.110732	0.00666667	0	0.0718437
asv_962161053d139518e70a8de4b89370dd	Bacteroidetes	Bacteroidia	Bacteroidales	S24-7			0.0025	0.00625714	0.00721667	0.013327	0.0424913	0.00253333	0.0043246	0.0190524	0.00233333	0.00108571	0	0	0.0005	0.0579508	0.0342571	0.0118659	0.00743254	0.445107	0.997333	0.000952	0.0133794	0.553267	0.0963016	0.997333	0.00860952	0.00108333	0.00586667	0.00537143	0.974561	0.00803889	0	0.00973333	0.924607	0	0.00583492	0.00221667	0.657148	0	0	0.0937048	0.00735	0.0002	0.0881619
asv_9829fa3210d9c5945d622b06ccfee9cc	Firmicutes	Clostridia	Clostridiales	Lachnospiraceae	Lachnospira		0.000822	0.00795238	0.000333	0.011519	0.0691468	0.00116667	0.00165556	0.0226024	0.000222	0.0005	0	0	0	0.0102444	0.031346	0.00343333	0.00232698	0.46835	1	0.00166667	0.0131437	0.307175	0.0196071	1	0.00971667	0.0005	0.00123016	0.00738571	0.989133	0.00786667	0	0.00244444	0.992863	0	0.000694	0	0.866516	0	0.0005	0.0402548	0.00353333	0	0.0123349
asv_98a7f04e5c9b7b753c3870a720de08e7	Bacteroidetes	Bacteroidia	Bacteroidales	Paraprevotellaceae			0.0204794	0.023981	0.0311079	0.0724635	0.0729881	0.00853333	0.0133619	0.0634595	0.00572222	0.000286	0.00255476	0.00292778	0.00231667	0.0845722	0.0996238	0.0477619	0.0255056	0.410027	0.971458	0.0108913	0.0236929	0.503823	0.084996	0.974919	0.0213111	0.00414682	0.0168405	0.00603175	0.924867	0.0194095	0.0008	0.0161135	0.922145	0.00236111	0.00613333	0.00976349	0.488442	0.00116667	0.00695714	0.227134	0.0162294	0.00389444	0.0468603
asv_9968e6d96ddd243c7aa0844917831a19	Firmicutes	Clostridia	Clostridiales	Clostridiaceae			0.00432381	0.00718889	0.0038	0.00279365	0.0477349	0.00892381	0.00591429	0.12391	0.00413333	0.00133333	0.00486667	0.001	0.00330556	0.0241881	0.0324476	0.0314222	0.00544444	0.478465	0.914356	0.00103333	0.0071881	0.303716	0.046881	0.934528	0.0117429	0.0046	0.000867	0.00282698	0.984813	0.00622619	0.00233333	0.00571746	0.916368	0	0.0012	0.00497222	0.722116	0.00251111	0.0009	0.0373556	0.00362222	0.0015	0.0106302
asv_99e19d039640336bb39a9104fb45057f	Bacteroidetes	Bacteroidia	Bacteroidales	Odoribacteraceae	Butyricimonas		0.0127317	0.0227444	0.025677	0.0169437	0.0301341	0.00533333	0.00774841	0.0588008	0.00481905	0.00521905	0.00230476	0.00180556	0.00168571	0.0584048	0.119358	0.0240214	0.0103095	0.327233	0.984359	0.00719365	0.0146913	0.559515	0.079573	0.987825	0.00866032	0.00320238	0.00886111	0.00286667	0.97548	0.0105032	0.00175	0.0113167	0.914204	0.000889	0.00571111	0.00545	0.416936	0.000536	0.00485714	0.156002	0.0148563	0.00108889	0.0645444
asv_9a5edc7650dc1345afe04f1539f5a1bc	Bacteroidetes	Bacteroidia	Bacteroidales	Prevotellaceae	Prevotella		0.0182603	0.0222857	0.0214103	0.0570849	0.0586127	0.00793333	0.0108286	0.0546302	0.00912222	0	0.00155476	0.00195556	0.00385238	0.084777	0.101927	0.044181	0.0217175	0.429625	0.975725	0.0113079	0.0199651	0.523755	0.0878532	0.979519	0.0211516	0.00273809	0.0143095	0.00611508	0.948111	0.0168992	0.0008	0.0126635	0.886001	0.00236111	0.00553333	0.00883571	0.555622	0	0.00607143	0.218503	0.0126405	0.00389444	0.0538698
asv_9ab1a1c58f6ac53dccf628b9bfe6c155	Firmicutes	Clostridia	Clostridiales	Veillonellaceae	Dialister		0.0324889	0.0239349	0.0367294	0.0849222	0.115878	0.0116722	0.0128825	0.23374	0.00769603	0.00533571	0.00391746	0.00843889	0.00278889	0.0784833	0.124759	0.0703333	0.0273008	0.328619	0.952526	0.0112111	0.0202373	0.513585	0.0472635	0.956985	0.028754	0.0130246	0.00954683	0.00997619	0.864427	0.0215579	0.00222143	0.0186135	0.897343	0.00113889	0.016719	0.010146	0.38594	0.0109357	0.00712381	0.167206	0.021619	0.00136111	0.0323532
asv_9b2347d384468167b5a1d0ba8d6d8863	Firmicutes	Clostridia	Clostridiales	Lachnospiraceae	Coprococcus		0.00156508	0.00561905	0.0110056	0.0200071	0.0441698	0.000444	0.00227143	0.0224524	0.000889	0.0005	0	0.00125	0.0005	0.0196349	0.0328675	0.00430238	0.00271587	0.410479	1	0.00173016	0.00788254	0.335528	0.0112857	1	0.00846667	0.0005	0.000286	0.00337143	0.97009	0.00820635	0	0.00546587	0.989625	0	0.00286667	0	0.785176	0	0.0005	0.0599921	0.00344444	0	0.0050746
asv_9b6db643969ea9615afa6cf300af2ef0	Proteobacteria	Betaproteobacteria	Burkholderiales	Alcaligenaceae	Sutterella		0.00689286	0.0639246	0.0196095	0.0103698	0.0461024	0.0127548	0.0127619	0.119771	0.00726667	0.00656667	0.00214286	0.000879	0.00264444	0.0147476	0.14448	0.0477254	0.0122619	0.275123	0.671135	0.00526032	0.0248294	0.379257	0.143271	0.818381	0.0115452	0.00449524	0.00486667	0.0100032	0.933322	0.024204	0.00235	0.0208579	0.678898	0.00844048	0.00849127	0.00723651	0.271171	0.00605238	0.00686667	0.175648	0.0167405	0.00910714	0.0359905
asv_9bbd706ff3e98a8d59ae25a1672d9472	Firmicutes	Clostridia	Clostridiales	Veillonellaceae	Dialister		0.0352889	0.0232683	0.0367294	0.0819508	0.14706	0.0112722	0.0147048	0.232541	0.00791825	0.00533571	0.00458413	0.00843889	0.00278889	0.0838079	0.12973	0.0700833	0.0269079	0.344163	0.950526	0.0112111	0.022304	0.520571	0.0471016	0.954985	0.0309762	0.0150246	0.0105468	0.00930952	0.858827	0.0241056	0.00197143	0.0203413	0.899014	0.00163889	0.016719	0.010146	0.374671	0.0129357	0.00672381	0.175963	0.0185992	0.00386111	0.0335056
asv_9c5c5397eec54d14917ddb38aa12af7a	Firmicutes	Clostridia	Clostridiales	Ruminococcaceae	Ruminococcus		0.00387778	0.00911032	0.0132881	0.0195532	0.0693135	0.00464444	0.00571111	0.0268286	0.00366667	0	0	0.00145	0.002	0.0404722	0.033881	0.0205468	0.00950079	0.508589	0.995133	0.00423809	0.0109849	0.353505	0.0360548	0.998533	0.0153548	0.00223571	0.00355556	0.00368968	0.934944	0.00652619	0	0.00985	0.968875	0.000444	0.00338492	0.00245952	0.803513	0	0.00392698	0.10368	0.00390159	0.000444	0.0233286
asv_9c7612937f091eef3fba4702e663fe41	Actinobacteria	Actinobacteria	Bifidobacteriales	Bifidobacteriaceae	Bifidobacterium		0.0130802	0.00178571	0.000733	0.0560151	0.0351563	0	0.00707222	0.0104444	0.0034	0.0026	0	0	0	0.00960873	0.0166778	0.011273	0.0106302	0.217487	0.999556	0.000286	0.00465	0.651939	0.0146103	0.999056	0.00260318	0	0.00294841	0.000778	0.969232	0.00859286	0	0.00106667	0.933121	0	0.00105	0.000444	0.22109	0	0.000571	0.0428056	0.00856905	0	0.00711032
asv_9d0918fede1f8ffa7426e502ab262513	Bacteroidetes	Bacteroidia	Bacteroidales	Porphyromonadaceae	Parabacteroides		0	0.00639286	0.0053746	0.00498413	0.0184548	0.00686825	0.00710714	0.00758571	0.000583	0.0011746	0.0005	0	0	0.0305905	0.0304802	0.00661429	0.00541667	0.390289	0.99715	0.000917	0.00861349	0.558176	0.111195	0.99955	0.00691429	0.00159444	0.00290476	0.00226667	0.984482	0.00752222	0	0.0208984	0.820164	0.00305556	0.00203571	0.00166667	0.655476	0	0	0.0308897	0.00683016	0.00238889	0.0557659
asv_9e5e5e6bc6b83b1f153d0a7d3b0c7e9b	Firmicutes	Clostridia	Clostridiales	Lachnospiraceae	Roseburia	faecis	0.00402222	0.0088127	0.00126587	0.0141238	0.11354	0.00146667	0.00398333	0.013931	0.00219048	0	0	0	0	0.027627	0.034377	0.00890476	0.00310159	0.488579	1	0.000444	0.0183286	0.387283	0.0323127	1	0.0140516	0.0004	0.000844	0.00765317	0.981835	0.00558333	0	0.00634127	0.990283	0	0	0.00151111	0.860187	0.000667	0.000286	0.0552119	0.00615	0.000667	0.0262841
asv_9ebbb01069afdc8ce21c94bdd823017d	Bacteroidetes	Bacteroidia	Bacteroidales	Bacteroidaceae	Bacteroides		0.00145	0.0542254	0.00330952	0.00575714	0.0135762	0.00756905	0.00644921	0.0137167	0.00336508	0.000889	0.000722	0	0.00172222	0.041581	0.0451278	0.0238357	0.0104944	0.511997	0.980046	0.00188333	0.00476905	0.779553	0.196119	0.988639	0.00508889	0.0015	0.0016381	0.00541587	0.984864	0.00487857	0.0004	0.012	0.686763	0.00191667	0.00169048	0.00366667	0.526266	0.00106667	0.001	0.0486754	0.00709921	0.00191667	0.135796
asv_9f1cc3f68a79d916a40963610e0265cf	Firmicutes	Clostridia	Clostridiales	Ruminococcaceae	Faecalibacterium	prausnitzii	0.00284444	0.00929048	0.0138365	0.033181	0.0478063	0.00322222	0.00373333	0.0528349	0.000786	0.002	0	0.00142222	0.002	0.0244587	0.0270175	0.00576429	0.0052246	0.44692	0.995133	0.00459682	0.00875	0.388575	0.019004	0.997733	0.0112857	0.00436667	0.00234127	0.00154286	0.957811	0.0111111	0.0005	0.00471667	0.979863	0	0.00308333	0.00065	0.739681	0.00126905	0.0051746	0.0537746	0.00452064	0	0.0216714
asv_9fe1e517d7aa177d5ef4b8d49f3b1891	Euryarchaeota	Methanobacteria	Methanobacteriales	Methanobacteriaceae	Methanobrevibacter		0.0301778	0.0252651	0.026881	0.109315	0.0978841	0.0091	0.0222563	0.124649	0.0105627	0.00248571	0.00495	0.00187778	0.00682778	0.0673508	0.198443	0.0311008	0.0226532	0.414561	0.880121	0.0100603	0.0321183	0.51024	0.0774095	0.916074	0.0225905	0.0179	0.0133929	0.0120127	0.856574	0.0269556	0.00431667	0.0356381	0.84851	0.00509524	0.0196698	0.00990238	0.328818	0.00898809	0.0105397	0.236048	0.018769	0.00465079	0.0503802
asv_9fea8022bdb6b286d9e85502f58e208a	Bacteroidetes	Bacteroidia	Bacteroidales	Paraprevotellaceae	CF231		0.00712222	0.00897143	0.00812222	0.00732937	0.0265659	0.00503333	0.00581349	0.0171468	0.00373333	0	0	0	0.0004	0.0443659	0.0520357	0.00495397	0.0104714	0.453423	0.996222	0.00288571	0.0119159	0.602527	0.0665825	0.998	0.0106698	0.00075	0.00954762	0.0036	0.972143	0.0095746	0.0008	0.005	0.954346	0.000722	0.00194444	0.0043	0.614804	0	0.003	0.128326	0.00804127	0.00225556	0.0577738
asv_a047797f4b8947abee3120dd5ec6f027	Firmicutes	Clostridia	Clostridiales	Ruminococcaceae			0.00674444	0.0176397	0.0177881	0.0279841	0.0787659	0.00603333	0.00682778	0.0661579	0.00430794	0.002	0.00244444	0.00276111	0.002	0.0672944	0.0907516	0.0360238	0.0175841	0.469433	0.987112	0.0118603	0.0112516	0.402679	0.0411722	0.99084	0.0235802	0.0059246	0.0097246	0.00708333	0.890928	0.0134214	0.0005	0.0115667	0.939703	0	0.00800714	0.00351111	0.674849	0.000536	0.00831984	0.147259	0.0110317	0	0.034831
asv_a0b6d556f449d7cc818f99776f7cc120	Bacteroidetes	Bacteroidia	Bacteroidales	S24-7			0.0025	0.00625714	0.00721667	0.013327	0.0424913	0.00253333	0.0043246	0.0190524	0.00233333	0.00108571	0	0	0.0005	0.0579508	0.0342571	0.0118659	0.00743254	0.445107	0.997333	0.000952	0.0133794	0.553267	0.0963016	0.997333	0.00860952	0.00108333	0.00586667	0.00537143	0.974561	0.00803889	0	0.00973333	0.924607	0	0.00583492	0.00221667	0.657148	0	0	0.0937048	0.00735	0.0002	0.0881619
asv_a0fe25f8d41a751d31c98ec33ba265d5	Firmicutes	Clostridia	Clostridiales				0.0295532	0.0365619	0.0343849	0.121406	0.138909	0.0108556	0.0288754	0.127679	0.00642937	0.00328571	0.00438968	0.00609444	0.0129889	0.105342	0.130781	0.0970167	0.0251762	0.364448	0.962361	0.016377	0.0358667	0.542207	0.0528341	0.973451	0.0322579	0.014646	0.0100619	0.0132762	0.77812	0.0261595	0.00236667	0.032731	0.883429	0.00319841	0.021696	0.0104905	0.33675	0.00756905	0.0144079	0.188112	0.0284802	0.0049127	0.043673
asv_a1656de31777509f13f62e65d078a2a1	Firmicutes	Clostridia	Clostridiales	Ruminococcaceae			0.00105	0.00585238	0.00758254	0.0178214	0.0531294	0.00981111	0.00380159	0.0402246	0.00202381	0	0.00162222	0.0014	0.0025	0.0451151	0.0392889	0.0201238	0.00623254	0.332538	0.986243	0.00361905	0.0132278	0.445694	0.025781	0.988015	0.0151611	0.00292222	0.00266667	0.0106278	0.914601	0.00369127	0	0.00562222	0.897103	0.0005	0.0074881	0.00243809	0.63901	0	0.00189682	0.05275	0.00930476	0.0005	0.0487492
asv_a43af8f6ba446e4936a16d06adc7e08d	Firmicutes	Clostridia	Clostridiales	Lachnospiraceae	Lachnospira		0.00104444	0.00794603	0.00508333	0.0224508	0.0658056	0.00297778	0.00466111	0.0299952	0.00025	0	0.00025	0.0002	0	0.0246556	0.0289516	0.0115905	0.0012	0.39388	0.999	0.00144444	0.0138563	0.315398	0.0213524	0.99875	0.0113857	0.000286	0.00204127	0.005	0.973574	0.00530476	0	0.00878889	0.972745	0	0.00275556	0.00173333	0.822613	0.000333	0.00203333	0.0397262	0.00614603	0	0.0377476
asv_a4a406dfa97531fdb0ff3fa6e425f6db	Bacteroidetes	Bacteroidia	Bacteroidales	Bacteroidaceae	Bacteroides		0.0025	0.0133675	0.00706111	0.00382698	0.0228913	0.0002	0.0054	0.0192944	0.000533	0	0.000571	0	0	0.0480373	0.0292452	0.00385238	0.00264127	0.444134	1	0.00328571	0.00610556	0.667779	0.0604214	1	0.00946984	0.0005	0.00433333	0.00323809	0.96798	0.00454286	0	0.005	0.910387	0	0.00367936	0.00105	0.610803	0	0.00261905	0.0710698	0.00674603	0.0002	0.0981476
asv_a52b8f21ae3952ab55e4a68c5a7b9fb7	Bacteroidetes	Bacteroidia	Bacteroidales	Rikenellaceae	Alistipes	finegoldii	0.00516111	0.0175738	0.0218508	0.0232167	0.0334921	0.00777778	0.00637222	0.0226937	0.00448889	0.00141905	0.001	0.0025	0.00313889	0.0558992	0.0699738	0.0185437	0.0177103	0.383014	0.98014	0.00375794	0.013504	0.568339	0.101575	0.99069	0.0131429	0.00430794	0.00692381	0.00553809	0.932528	0.0101476	0.00133333	0.0153944	0.85308	0.00183333	0.00658016	0.0024	0.505211	0.00186667	0.00257937	0.119269	0.0119286	0.00116667	0.0867778
asv_a5545d23c6f773b0e6d850f983086efc	Bacteroidetes	Bacteroidia	Bacteroidales	Bacteroidaceae	Bacteroides		0.0025	0.0133675	0.00706111	0.00382698	0.0228913	0.0002	0.0054	0.0192944	0.000533	0	0.000571	0	0	0.0480373	0.0292452	0.00385238	0.00264127	0.444134	1	0.00328571	0.00610556	0.667779	0.0604214	1	0.00946984	0.0005	0.00433333	0.00323809	0.96798	0.00454286	0	0.005	0.910387	0	0.00367936	0.00105	0.610803	0	0.00261905	0.0710698	0.00674603	0.0002	0.0981476
asv_a57c28148c5ee6e7702641d7aefeea15	Bacteroidetes	Bacteroidia	Bacteroidales	Paraprevotellaceae	Paraprevotella		0.00712222	0.00897143	0.00812222	0.00732937	0.0265659	0.00503333	0.00581349	0.0171468	0.00373333	0	0	0	0.0004	0.0443659	0.0520357	0.00495397	0.0104714	0.453423	0.996222	0.00288571	0.0119159	0.602527	0.0665825	0.998	0.0106698	0.00075	0.00954762	0.0036	0.972143	0.0095746	0.0008	0.005	0.954346	0.000722	0.00194444	0.0043	0.614804	0	0.003	0.128326	0.00804127	0.00225556	0.0577738
asv_a5ca3f396a8915d84fd58bf202d8dabe	Bacteroidetes	Bacteroidia	Bacteroidales	Rikenellaceae	Alistipes	indistinctus	0.00513333	0.0115095	0.0127024	0.0254095	0.0448921	0.00877778	0.00488333	0.0315524	0.00325556	0.000619	0	0	0.0009	0.0697333	0.0794722	0.0149722	0.0114071	0.324866	0.988516	0.00506032	0.0111929	0.580893	0.0631587	0.990294	0.0155206	0.000722	0.0102754	0.010627	0.88919	0.00480635	0	0.00944444	0.837811	0.000722	0.0121889	0.00632143	0.386005	0.00116667	0.003	0.126298	0.00794127	0.00225556	0.0617619
asv_a7375c8e1011fc58a4ddfd876b8e64e6	Bacteroidetes	Bacteroidia	Bacteroidales	Prevotellaceae	Prevotella	copri	0.0126333	0.0188317	0.0118913	0.0233659	0.0546635	0.00675238	0.00986349	0.0244056	0.00402222	0	0	0	0.0004	0.0322341	0.0785548	0.00653333	0.0183746	0.570404	0.9936	0.00688571	0.0131333	0.389078	0.0599175	0.9946	0.0113603	0	0.00977698	0.00425476	0.965872	0.0125984	0.0008	0.00375556	0.975098	0.000722	0.000222	0.00423333	0.810487	0	0.00507143	0.242079	0.00815238	0.00205556	0.034927
asv_a8e00cf1cab27eb5e40eda5a16670dfb	Tenericutes	Mollicutes	RF39				0.0199976	0.0121921	0.0250722	0.0860778	0.108794	0.00566667	0.0206714	0.132465	0.0104175	0.000786	0.00271032	0.00418333	0.0104437	0.0782556	0.0618627	0.078831	0.0192889	0.39926	0.957227	0.0099746	0.0281992	0.544729	0.0496048	0.968636	0.017381	0.010327	0.00834603	0.00681032	0.932121	0.0235397	0.00197143	0.0304397	0.922427	0.00267857	0.0033746	0.0080127	0.412812	0.00256667	0.0109262	0.119775	0.0207214	0.00259286	0.016719
asv_aa95e8124699470fd19bd4706f1be6fd	Bacteroidetes	Bacteroidia	Bacteroidales	Bacteroidaceae	Bacteroides		0.00326667	0.0071881	0.0035746	0.00547143	0.0193667	0.00133333	0.0026746	0.00976111	0.0008	0.0008	0	0	0.0005	0.0284817	0.0181841	0.00185714	0.00146667	0.499889	1	0	0.00209127	0.749108	0.0875881	1	0.00246667	0	0.00225	0.002	0.984907	0.00247619	0.002	0.0051746	0.86184	0	0.00183333	0.000333	0.653063	0.001	0.000952	0.0331794	0.00494444	0.00133333	0.0890016
asv_aa9f4b922dfa822468711e8d02f223b6	Firmicutes	Clostridia	Clostridiales	Ruminococcaceae	Gemmiger	formicilis	0.00511111	0.00675714	0.00786349	0.0365413	0.0489556	0.00815	0.00460159	0.0260048	0.000667	0.001	0.000667	0.00157222	0.00535556	0.0585683	0.0613286	0.0466389	0.00674841	0.401917	0.99681	0.00422222	0.010081	0.389352	0.0182746	0.996988	0.010469	0.00153333	0.00481825	0.00440397	0.933194	0.00492698	0	0.00647381	0.9639	0	0.00338333	0.0029	0.697394	0.0002	0.00189365	0.0962302	0.00704127	0	0.0162579
asv_abc7bc5041c7b3cab7cfce276e19fcaf	Proteobacteria	Betaproteobacteria	Burkholderiales	Alcaligenaceae	Sutterella		0.00601111	0.00644127	0.0092746	0.0322	0.0422508	0.00315238	0.00386111	0.0783762	0.00318571	0.00282222	0.000667	0.00144444	0.0002	0.0155968	0.0627063	0.0139389	0.00455238	0.314998	0.992694	0.00371111	0.00914286	0.524233	0.0250817	0.991973	0.0176476	0.00611905	0.00188016	0.0053746	0.929548	0.0095	0.00147222	0.00782222	0.886179	0.00127778	0.00757778	0.00352778	0.44334	0.00574127	0.00651667	0.0401214	0.00421587	0.0015	0.0284143
asv_abedc66497207b6ed854ced33c88d320	Bacteroidetes	Bacteroidia	Bacteroidales	Paraprevotellaceae	Paraprevotella		0.00712222	0.00897143	0.00812222	0.00732937	0.0265659	0.00503333	0.00581349	0.0171468	0.00373333	0	0	0	0.0004	0.0443659	0.0520357	0.00495397	0.0104714	0.453423	0.996222	0.00288571	0.0119159	0.602527	0.0665825	0.998	0.0106698	0.00075	0.00954762	0.0036	0.972143	0.0095746	0.0008	0.005	0.954346	0.000722	0.00194444	0.0043	0.614804	0	0.003	0.128326	0.00804127	0.00225556	0.0577738
asv_acd06119270ab9609d37b269f38f3565	Bacteroidetes	Bacteroidia	Bacteroidales	Porphyromonadaceae	Parabacteroides		0	0.00391667	0.00406905	0.00951746	0.0173452	0.00205714	0.00286032	0.00771111	0.000533	0.000286	0	0	0	0.0243063	0.0162833	0.00195238	0.0005	0.43365	0.99855	0.000333	0.00128571	0.528768	0.0937865	0.99975	0.00411667	0.00115	0.00188889	0.00116667	0.988731	0.00705318	0	0.0127556	0.823129	0.0005	0.00251587	0.003	0.623677	0	0.000667	0.027446	0.00398889	0.0005	0.0400754
asv_aead6e5e794852209f6e7c52a2af45cd	Firmicutes	Clostridia	Clostridiales	Lachnospiraceae	Roseburia	inulinivorans	0.00374286	0.00546032	0.00824444	0.0251175	0.079319	0.000867	0.00571111	0.0192944	0.00412381	0	0.0004	0.00145	0.0002	0.0152976	0.0215405	0.00667857	0.00238333	0.468354	1	0.00111111	0.0187389	0.37714	0.0258905	1	0.0118667	0	0.00073	0.00353333	0.972921	0.00270159	0	0.00790556	0.979371	0	0.00025	0.00163333	0.827776	0.000667	0.00145238	0.0342079	0.00661667	0.002	0.0142992
asv_af20f44b7ccad424cf446d9878873d28	Bacteroidetes	Bacteroidia	Bacteroidales	Paraprevotellaceae	Paraprevotella		0.00712222	0.00897143	0.00812222	0.00732937	0.0265659	0.00503333	0.00581349	0.0171468	0.00373333	0	0	0	0.0004	0.0443659	0.0520357	0.00495397	0.0104714	0.453423	0.996222	0.00288571	0.0119159	0.602527	0.0665825	0.998	0.0106698	0.00075	0.00954762	0.0036	0.972143	0.0095746	0.0008	0.005	0.954346	0.000722	0.00194444	0.0043	0.614804	0	0.003	0.128326	0.00804127	0.00225556	0.0577738
asv_af99b2af2fabd85ec86b3cb7a7288427	Firmicutes	Clostridia	Clostridiales	Ruminococcaceae	Ruminococcus		0.00387778	0.00911032	0.0132881	0.0195532	0.0693135	0.00464444	0.00571111	0.0268286	0.00366667	0	0	0.00145	0.002	0.0404722	0.033881	0.0205468	0.00950079	0.508589	0.995133	0.00423809	0.0109849	0.353505	0.0360548	0.998533	0.0153548	0.00223571	0.00355556	0.00368968	0.934944	0.00652619	0	0.00985	0.968875	0.000444	0.00338492	0.00245952	0.803513	0	0.00392698	0.10368	0.00390159	0.000444	0.0233286
asv_b0758674cdd4c71ede300d85612512f3	Firmicutes	Clostridia	Clostridiales	Dehalobacteriaceae	Dehalobacterium		0.00955238	0.00800635	0.00575397	0.0181302	0.0600579	0.0101857	0.00250556	0.0692976	0.00141667	0.00228571	0	0.00106349	0.000833	0.0237333	0.0590222	0.0102087	0.00593333	0.381246	0.9938	0.00377778	0.0160087	0.418125	0.0278524	0.99575	0.00470714	0.00676667	0.00178571	0.00414286	0.965706	0.00486349	0.0005	0.00902778	0.900136	0.001	0.00484048	0.00403889	0.636321	0.00510238	0.00401905	0.0577675	0.00679921	0	0.0151857
asv_b1c9a0c2993330b72485ae62bd62f344	Bacteroidetes	Bacteroidia	Bacteroidales	Rikenellaceae			0.00940556	0.0113405	0.0205103	0.0480159	0.0441603	0.00905556	0.00771667	0.0382468	0.00312222	0.000619	0.001	0.00175	0.00313889	0.037704	0.0522063	0.0179484	0.0169325	0.339018	0.983556	0.00346032	0.0127595	0.56477	0.0627238	0.989429	0.0161421	0.00362222	0.00784048	0.00613175	0.888795	0.00609841	0.000667	0.0140111	0.898373	0.00202381	0.0118167	0.00385714	0.397333	0.0027	0.00329365	0.111128	0.00902698	0.00202381	0.056577
asv_b2031283d666fd0cbade05ede5020a54	Proteobacteria	Betaproteobacteria	Burkholderiales	Alcaligenaceae	Sutterella		0.00936667	0.0145325	0.017577	0.0393444	0.043954	0.012719	0.0103548	0.0937167	0.00308571	0.00485556	0.00266667	0.000756	0.0005	0.0282944	0.122804	0.0237	0.00966667	0.31059	0.950461	0.00266667	0.0124556	0.498324	0.0793603	0.953441	0.013681	0.00656349	0.00426111	0.00524365	0.922398	0.0136317	0.00122222	0.0244865	0.772045	0.00294444	0.00452698	0.00776587	0.428354	0.00609127	0.00788333	0.0686071	0.0067	0.0025	0.050527
asv_b231cf5bb99caa5bdea0d625093c4237	Bacteroidetes	Bacteroidia	Bacteroidales	Bacteroidaceae	Bacteroides		0.00216667	0.167267	0.00869206	0.00945714	0.0248611	0.0180794	0.00720476	0.0360413	0.00628413	0.00179365	0.0035746	0.00366191	0.00296111	0.0279429	0.0892198	0.0241405	0.0190841	0.368332	0.918271	0.00726032	0.0231643	0.697307	0.274566	0.946877	0.0171214	0.00157143	0.0107714	0.0056381	0.979376	0.00997143	0.000667	0.0246175	0.394379	0.00457778	0.00449048	0.00935238	0.394385	0.0004	0.00025	0.067496	0.0109381	0.00547778	0.160969
asv_b32e711e9ecbe051f5b74a909acab520	Bacteroidetes	Bacteroidia	Bacteroidales	Bacteroidaceae	Bacteroides	uniformis	0.000667	0.0374452	0.00115	0.00137143	0.0174706	0.0004	0.00235238	0.00275556	0	0	0.00157143	0.00116667	0.000222	0.0222857	0.0127452	0.00186667	0.00224444	0.407563	0.9985	0.001	0.00304127	0.825079	0.118426	0.9992	0.00445556	0	0.00426667	0.0042	0.991066	0.00369841	0	0.0029	0.825658	0	0.00170794	0.00025	0.693675	0.000222	0.000536	0.0192143	0.00505714	0	0.174749
asv_b3f08c7bc0244e3ab0dbd8faa46de84a	Bacteroidetes	Bacteroidia	Bacteroidales	Paraprevotellaceae	Paraprevotella		0.00712222	0.00897143	0.00812222	0.00732937	0.0265659	0.00503333	0.00581349	0.0171468	0.00373333	0	0	0	0.0004	0.0443659	0.0520357	0.00495397	0.0104714	0.453423	0.996222	0.00288571	0.0119159	0.602527	0.0665825	0.998	0.0106698	0.00075	0.00954762	0.0036	0.972143	0.0095746	0.0008	0.005	0.954346	0.000722	0.00194444	0.0043	0.614804	0	0.003	0.128326	0.00804127	0.00225556	0.0577738
asv_b41f659fd4385c43538b4a1969208a3c	Bacteroidetes	Bacteroidia	Bacteroidales	S24-7			0.0025	0.00625714	0.00721667	0.013327	0.0424913	0.00253333	0.0043246	0.0190524	0.00233333	0.00108571	0	0	0.0005	0.0579508	0.0342571	0.0118659	0.00743254	0.445107	0.997333	0.000952	0.0133794	0.553267	0.0963016	0.997333	0.00860952	0.00108333	0.00586667	0.00537143	0.974561	0.00803889	0	0.00973333	0.924607	0	0.00583492	0.00221667	0.657148	0	0	0.0937048	0.00735	0.0002	0.0881619
asv_b425556dc894553ffcffd2434e7551c4	Bacteroidetes	Bacteroidia	Bacteroidales	S24-7			0.0025	0.00625714	0.00721667	0.013327	0.0424913	0.00253333	0.0043246	0.0190524	0.00233333	0.00108571	0	0	0.0005	0.0579508	0.0342571	0.0118659	0.00743254	0.445107	0.997333	0.000952	0.0133794	0.553267	0.0963016	0.997333	0.00860952	0.00108333	0.00586667	0.00537143	0.974561	0.00803889	0	0.00973333	0.924607	0	0.00583492	0.00221667	0.657148	0	0	0.0937048	0.00735	0.0002	0.0881619
asv_b44fcb4750f8026d5efa93ea9cd68f85	Bacteroidetes	Bacteroidia	Bacteroidales	Porphyromonadaceae	Parabacteroides		0	0.00843571	0.00365238	0.00666984	0.0104286	0.00194444	0.0056381	0.0102246	0.00111667	0.000286	0.002	0	0	0.0258111	0.0148437	0.00428571	0.000222	0.378839	0.99805	0.000333	0.000686	0.638391	0.136679	0.99925	0.00302222	0.00115	0.000889	0.00281111	0.989637	0.00552222	0	0.013896	0.731433	0.0005	0.00158571	0.00025	0.598778	0.001	0	0.021627	0.00372222	0.0005	0.0364492
asv_b4679bdfc93489913ca14a6500798e48	Bacteroidetes	Bacteroidia	Bacteroidales	S24-7			0.0025	0.00625714	0.00721667	0.013327	0.0424913	0.00253333	0.0043246	0.0190524	0.00233333	0.00108571	0	0	0.0005	0.0579508	0.0342571	0.0118659	0.00743254	0.445107	0.997333	0.000952	0.0133794	0.553267	0.0963016	0.997333	0.00860952	0.00108333	0.00586667	0.00537143	0.974561	0.00803889	0	0.00973333	0.924607	0	0.00583492	0.00221667	0.657148	0	0	0.0937048	0.00735	0.0002	0.0881619
asv_b59da70cdbb57dd41baa6840b9692aff	Firmicutes	Clostridia	Clostridiales				0.000667	0.001	0.0002	0.0102317	0.0495333	0.00626667	0.00211667	0.0107976	0.000472	0	0	0.000222	0	0.0137254	0.0305357	0.00364127	0.00110476	0.461037	1	0.000667	0.0132048	0.307474	0.0141603	1	0.0038381	0.003	0.00101587	0.00107143	0.991021	0.00550476	0	0.00313333	0.989539	0	0.00025	0	0.859072	0	0.00152381	0.0200048	0.00399682	0.002	0.0076746
asv_b62cb7c5c100c4846d6f4729cbc068d6	Bacteroidetes	Bacteroidia	Bacteroidales	S24-7			0.0025	0.00625714	0.00721667	0.013327	0.0424913	0.00253333	0.0043246	0.0190524	0.00233333	0.00108571	0	0	0.0005	0.0579508	0.0342571	0.0118659	0.00743254	0.445107	0.997333	0.000952	0.0133794	0.553267	0.0963016	0.997333	0.00860952	0.00108333	0.00586667	0.00537143	0.974561	0.00803889	0	0.00973333	0.924607	0	0.00583492	0.00221667	0.657148	0	0	0.0937048	0.00735	0.0002	0.0881619
asv_b6a8f7415338425b64f083d3c612830a	Firmicutes	Clostridia	Clostridiales				0.00963016	0.00554444	0.00975238	0.0370889	0.0592611	0.00253333	0.00635159	0.0725976	0.00211905	0.00228571	0	0.000667	0.0025	0.0339048	0.0310452	0.0172302	0.00747698	0.371079	0.985373	0.00273016	0.0115786	0.442764	0.0196643	0.993084	0.00934365	0.00900556	0.00270238	0.0048873	0.96177	0.00424048	0.0005	0.00836667	0.959502	0.000222	0.00413333	0.000508	0.519225	0.00410238	0.0058746	0.0498056	0.00607302	0.000422	0.0135071
asv_b7a60f287bafd3114601499352d83445	Firmicutes	Clostridia	Clostridiales	Lachnospiraceae	Blautia		0.0004	0.0145167	0.00203333	0.0224317	0.0373159	0.00164286	0.00225	0.0202	0.0002	0.00277778	0.002	0.000867	0	0.00835476	0.0517	0.00585714	0.00125	0.512806	0.99431	0.000333	0.0137563	0.292676	0.0196087	0.993738	0.00492222	0.0012	0.000286	0.00244286	0.981498	0.00389683	0	0.00312222	0.954585	0	0.0018	0.0004	0.849753	0	0.0005	0.025373	0.0036	0	0.00685
asv_b7d5980139558faf6163177a4d25d104	Firmicutes	Clostridia	Clostridiales	Ruminococcaceae	Faecalibacterium	prausnitzii	0.00284444	0.00929048	0.0138365	0.033181	0.0478063	0.00322222	0.00373333	0.0528349	0.000786	0.002	0	0.00142222	0.002	0.0244587	0.0270175	0.00576429	0.0052246	0.44692	0.995133	0.00459682	0.00875	0.388575	0.019004	0.997733	0.0112857	0.00436667	0.00234127	0.00154286	0.957811	0.0111111	0.0005	0.00471667	0.979863	0	0.00308333	0.00065	0.739681	0.00126905	0.0051746	0.0537746	0.00452064	0	0.0216714
asv_b92ac591250a5749821cfecd3d897dd8	Deferribacteres	Deferribacteres	Deferribacterales	Deferribacteraceae	Mucispirillum	schaedleri	0.00700159	0.0148802	0.0156095	0.0241357	0.0645825	0.000944	0.00650794	0.0816246	0.00142222	0.00301905	0.00417778	0.000956	0	0.038546	0.11834	0.0144468	0.00423016	0.35302	0.972274	0.00577619	0.0123667	0.438865	0.0645786	0.978771	0.0262563	0.00786667	0.006	0.00625476	0.845583	0.0111222	0.00075	0.0143952	0.843607	0.00101587	0.00797778	0.00688095	0.404115	0.00578571	0.00581191	0.0928603	0.0127286	0.00121587	0.0479627
asv_b9fe5ac4ff5a9a3d429ffbebe29b81b7	Lentisphaerae	[Lentisphaeria]	Victivallales	Victivallaceae			0.00419444	0.0161937	0.0162603	0.0405214	0.0644405	0.00771111	0.00846032	0.0355595	0.00312698	0	0.001	0.00158889	0.00147222	0.0652159	0.106904	0.0145429	0.00844048	0.308013	0.993485	0.0052254	0.0189571	0.50449	0.0579627	0.992437	0.0135579	0.0047	0.00663254	0.0047881	0.858746	0.0141063	0.0008	0.013446	0.886978	0.00223809	0.0101167	0.00521667	0.390798	0.0017	0.00281905	0.12101	0.0114381	0.00223809	0.0614603
asv_badedcc2eebfc9b02f76e2d24ab74c0f	Firmicutes	Clostridia	Clostridiales	Ruminococcaceae			0.00231667	0.00914444	0.00998175	0.0156429	0.0847714	0.00326667	0.00473333	0.0584095	0.00106667	0.000889	0	0.00125	0.000222	0.0338635	0.0416579	0.0244881	0.00459682	0.505219	0.958644	0.00444048	0.0135405	0.385629	0.0487952	0.967221	0.0133548	0.00125	0.00534444	0.00598809	0.974226	0.0137476	0.001	0.0138992	0.927023	0.00225	0.003	0.00439286	0.782363	0	0.00316667	0.0798413	0.0052	0.00225	0.0479833
asv_bb3c88a5ef2fef947af770857c9b4538	Firmicutes	Clostridia	Clostridiales	Ruminococcaceae	Ruminococcus		0.00387778	0.00911032	0.0132881	0.0195532	0.0693135	0.00464444	0.00571111	0.0268286	0.00366667	0	0	0.00145	0.002	0.0404722	0.033881	0.0205468	0.00950079	0.508589	0.995133	0.00423809	0.0109849	0.353505	0.0360548	0.998533	0.0153548	0.00223571	0.00355556	0.00368968	0.934944	0.00652619	0	0.00985	0.968875	0.000444	0.00338492	0.00245952	0.803513	0	0.00392698	0.10368	0.00390159	0.000444	0.0233286
asv_bbf878327d0f0b01865728e502df5b4c	Tenericutes	RF3	ML615J-28				0.0037619	0.0101897	0.00910079	0.0234421	0.0571476	0.00616111	0.00790397	0.11167	0.00406667	0	0.00428889	0.00245556	0.00169444	0.0288802	0.093423	0.055696	0.00878413	0.338025	0.887898	0.00177778	0.00674524	0.45676	0.054681	0.93666	0.0106571	0.0031	0.00328571	0.00508889	0.956597	0.0114675	0.000571	0.00918333	0.76637	0.00107937	0.00157143	0.00410952	0.421841	0.0014	0.00337143	0.0906786	0.0081246	0.00107937	0.0239222
asv_bc1f9f6fef8cc6d61c619aefd50ee868	Firmicutes	Clostridia	Clostridiales	Ruminococcaceae	Gemmiger	formicilis	0.00511111	0.00675714	0.00786349	0.0365413	0.0489556	0.00815	0.00460159	0.0260048	0.000667	0.001	0.000667	0.00157222	0.00535556	0.0585683	0.0613286	0.0466389	0.00674841	0.401917	0.99681	0.00422222	0.010081	0.389352	0.0182746	0.996988	0.010469	0.00153333	0.00481825	0.00440397	0.933194	0.00492698	0	0.00647381	0.9639	0	0.00338333	0.0029	0.697394	0.0002	0.00189365	0.0962302	0.00704127	0	0.0162579
asv_bc2ec4002d1fb58c0d0dc2317b7df45c	Firmicutes	Clostridia	Clostridiales				0.0110468	0.0195873	0.018427	0.0740976	0.0734722	0.00412222	0.0116587	0.0695056	0.00255238	0.00228571	0.00166667	0.00153333	0.002	0.0570286	0.0724889	0.0156278	0.00760238	0.385851	0.987468	0.00466349	0.0170222	0.485783	0.0376357	0.989177	0.0178032	0.0075746	0.00656349	0.00416984	0.916471	0.00760238	0.00075	0.00857937	0.939087	0	0.00780556	0.00311111	0.442395	0.00618571	0.00499365	0.0920008	0.00523492	0.0002	0.038719
asv_bcfd6293ce45bfacfb8bf2b02f1e6f42	Firmicutes	Clostridia	Clostridiales	Lachnospiraceae	Coprococcus	eutactus	0.00134286	0.00485714	0.00238889	0.0178429	0.057119	0.000644	0.00365635	0.0119571	0.000917	0	0	0.0002	0	0.00763095	0.0227738	0.00624048	0.00208333	0.44291	1	0.00144444	0.00947063	0.319097	0.0143429	1	0.00931905	0.0005	0.000286	0.00521429	0.98094	0.00768254	0	0.0108897	0.982347	0	0.00205	0	0.819505	0	0.00196667	0.0294944	0.00277143	0	0.0119484
asv_bd9c6163a8f7b96dd9b6b35fa04e2c0b	Firmicutes	Clostridia	Clostridiales	Lachnospiraceae	Roseburia	faecis	0.00402222	0.0088127	0.00126587	0.0141238	0.11354	0.00146667	0.00398333	0.013931	0.00219048	0	0	0	0	0.027627	0.034377	0.00890476	0.00310159	0.488579	1	0.000444	0.0183286	0.387283	0.0323127	1	0.0140516	0.0004	0.000844	0.00765317	0.981835	0.00558333	0	0.00634127	0.990283	0	0	0.00151111	0.860187	0.000667	0.000286	0.0552119	0.00615	0.000667	0.0262841
asv_bdb7b866f8a373dab262fcf400b632bf	Tenericutes	Mollicutes	RF39				0.0246929	0.0197032	0.0213944	0.0626849	0.117949	0.00478889	0.0125619	0.127989	0.00628571	0.00248571	0.00133333	0.00383333	0	0.0746079	0.133326	0.0190214	0.0151746	0.394411	0.987705	0.00799683	0.0262558	0.482916	0.0445548	0.98749	0.0261032	0.00902698	0.0106629	0.00665873	0.884694	0.0164913	0.00125	0.0149802	0.927498	0	0.0144246	0.00709921	0.439485	0.00395238	0.00522381	0.159491	0.00946349	0.000422	0.0476675
asv_bed5e3375b366985a767fbc01b15ca6e	Firmicutes	Clostridia	Clostridiales				0.00445397	0.0047381	0.0092254	0.0143802	0.0684349	0.000667	0.00420714	0.0211452	0.00265	0.00166667	0.0004	0.0022	0	0.0272865	0.0321325	0.0123143	0.00178333	0.49406	1	0.0018	0.0221452	0.285238	0.0236944	1	0.00823333	0.00125794	0.000286	0.00185	0.977958	0.00845714	0	0.00647778	0.985024	0	0.0022	0.00133333	0.868882	0.000778	0.00223809	0.0401762	0.00197778	0	0.00863889
asv_bf12ffcb0aceb9955214938522d2478d	Bacteroidetes	Bacteroidia	Bacteroidales	Bacteroidaceae	Bacteroides		0	0.00837381	0.00144444	0.00494286	0.0407643	0.00248571	0.00383333	0.01625	0.000786	0	0.000286	0	0	0.0351786	0.0163087	0.004	0.00371111	0.668865	0.998393	0	0.00106667	0.885184	0.0874786	1	0.00917222	0	0.001	0.0108175	0.99405	0.00502857	0	0.00628333	0.907479	0	0.00977063	0.001	0.845502	0	0	0.0261437	0.00816825	0	0.465745
asv_bf98c68a810aba53e6ec836886f3a383	Bacteroidetes	Bacteroidia	Bacteroidales	Porphyromonadaceae	Parabacteroides	distasonis	0.00025	0.00794286	0.00723254	0.00649841	0.0259651	0.00668571	0.0139333	0.0243746	0.00866667	0	0.00153571	0	0	0.0208746	0.0363246	0.00841905	0.0024	0.519298	0.980945	0.00561111	0.00969048	0.431807	0.222331	0.990812	0.00638333	0.00103571	0.00550556	0.00478571	0.990081	0.0139698	0.00133333	0.0660627	0.665723	0.00178889	0.00378333	0.00166667	0.534841	0.000333	0.00166667	0.0287437	0.00521905	0.00178889	0.0700444
asv_bfca6dff3ed265505d499091e3ea7404	Bacteroidetes	Bacteroidia	Bacteroidales	Prevotellaceae	Prevotella	copri	0.0126333	0.0188317	0.0118913	0.0233659	0.0546635	0.00675238	0.00986349	0.0244056	0.00402222	0	0	0	0.0004	0.0322341	0.0785548	0.00653333	0.0183746	0.570404	0.9936	0.00688571	0.0131333	0.389078	0.0599175	0.9946	0.0113603	0	0.00977698	0.00425476	0.965872	0.0125984	0.0008	0.00375556	0.975098	0.000722	0.000222	0.00423333	0.810487	0	0.00507143	0.242079	0.00815238	0.00205556	0.034927
asv_c07ac4a7529287d1aecd3ec111e4425f	Firmicutes	Clostridia	Clostridiales	Lachnospiraceae	Coprococcus		0.0006	0.00218571	0	0.0221175	0.0590341	0.0005	0.00382143	0.017227	0.000222	0.0005	0	0	0	0.0119889	0.0321603	0.00495714	0.00122222	0.503618	0.988587	0.001	0.0109897	0.238202	0.0359508	0.990429	0.00762222	0	0	0.00507143	0.983272	0.00386667	0	0.00648413	0.946367	0	0.0018	0	0.85127	0	0.001	0.0319397	0.00382222	0	0.01085
asv_c11a1b56cb695b2c7d97c28cc35fd7ad	Bacteroidetes	Bacteroidia	Bacteroidales	Paraprevotellaceae	Paraprevotella		0.00712222	0.00897143	0.00812222	0.00732937	0.0265659	0.00503333	0.00581349	0.0171468	0.00373333	0	0	0	0.0004	0.0443659	0.0520357	0.00495397	0.0104714	0.453423	0.996222	0.00288571	0.0119159	0.602527	0.0665825	0.998	0.0106698	0.00075	0.00954762	0.0036	0.972143	0.0095746	0.0008	0.005	0.954346	0.000722	0.00194444	0.0043	0.614804	0	0.003	0.128326	0.00804127	0.00225556	0.0577738
asv_c1df66ce5c862e7dd8184a989821e28d	Firmicutes	Clostridia	Clostridiales	Lachnospiraceae	Blautia		0.00943333	0.0199524	0.010646	0.0337175	0.0576532	0.00959286	0.0102833	0.0457333	0.00378571	0.0151103	0.00133333	0.00148571	0.000222	0.00902381	0.177656	0.00786667	0.0148214	0.601471	0.987194	0.0112714	0.0343937	0.210308	0.0547754	0.990933	0.0129032	0.0037746	0.00521905	0.00272222	0.978003	0.0156405	0.00222222	0.0144127	0.946744	0.00255556	0	0.00806667	0.873698	0.00433333	0.00335714	0.110163	0.0171476	0.00455556	0.0177476
asv_c2bc516b1f40870b50a92b24da84ebe8	Bacteroidetes	Bacteroidia	Bacteroidales	Bacteroidaceae	Bacteroides		0.00411111	0.0436873	0.0048	0.00730159	0.0146071	0.0106437	0.0029	0.0329333	0	0	0.00075	0.000667	0.0015	0.0403937	0.030869	0.00223333	0.00668571	0.456606	0.956548	0.0026127	0.00726825	0.817156	0.288739	0.967363	0.00677143	0.00195238	0.00358889	0.00403175	0.986894	0.0110444	0	0.00866667	0.358095	0.00353571	0.00288889	0.00616667	0.426979	0.00025	0	0.0274008	0.00612381	0.00225	0.0786413
asv_c2d1e94396abc3c3a9a7b193910ec6c9	Bacteroidetes	Bacteroidia	Bacteroidales	Paraprevotellaceae	Prevotella		0.0204794	0.023981	0.0311079	0.0724635	0.0729881	0.00853333	0.0133619	0.0634595	0.00572222	0.000286	0.00255476	0.00292778	0.00231667	0.0845722	0.0996238	0.0477619	0.0255056	0.410027	0.971458	0.0108913	0.0236929	0.503823	0.084996	0.974919	0.0213111	0.00414682	0.0168405	0.00603175	0.924867	0.0194095	0.0008	0.0161135	0.922145	0.00236111	0.00613333	0.00976349	0.488442	0.00116667	0.00695714	0.227134	0.0162294	0.00389444	0.0468603
asv_c2e1fd7904d80e1e817ee599c48c5539	Bacteroidetes	Bacteroidia	Bacteroidales	Bacteroidaceae	Bacteroides		0.00326667	0.0071881	0.0035746	0.00547143	0.0193667	0.00133333	0.0026746	0.00976111	0.0008	0.0008	0	0	0.0005	0.0284817	0.0181841	0.00185714	0.00146667	0.499889	1	0	0.00209127	0.749108	0.0875881	1	0.00246667	0	0.00225	0.002	0.984907	0.00247619	0.002	0.0051746	0.86184	0	0.00183333	0.000333	0.653063	0.001	0.000952	0.0331794	0.00494444	0.00133333	0.0890016
asv_c33774fc9c2fb23863d3ba2bd52c5ce9	Firmicutes	Clostridia	Clostridiales	Ruminococcaceae	Oscillospira		0.00484444	0.00542381	0.0119159	0.0357143	0.0518421	0.00322222	0.00323333	0.0496111	0.000786	0.002	0	0.00186667	0.002	0.0223897	0.0178357	0.00665317	0.0044746	0.440594	0.995333	0.00359683	0.00777222	0.410765	0.018196	0.997933	0.00861905	0.00636667	0.00234127	0.00154286	0.960087	0.0108254	0.0005	0.00416667	0.982529	0	0.00441667	0.00065	0.718838	0.00126905	0.0051746	0.0357929	0.00413968	0	0.0204992
asv_c6615b9f53e23f6844c1bcdb231d54f0	Firmicutes	Clostridia	Clostridiales	Lachnospiraceae			0.00385	0.00633333	0.00504286	0.00749841	0.0960937	0.00333333	0.00283333	0.0273317	0.00173333	0.000333	0.0004	0.00145	0.00025	0.0148278	0.0312325	0.00392857	0.00178333	0.563925	0.990092	0.000667	0.0207381	0.272811	0.0273016	0.990892	0.00585	0.000333	0.00230159	0.00353333	0.982035	0.00612857	0	0.00296667	0.984574	0.0012	0.00065	0.00373333	0.912987	0	0.000786	0.03795	0.00473333	0.0012	0.0186056
asv_c6a321fd0adabe3d1b8c718ed9c03eea	Bacteroidetes	Bacteroidia	Bacteroidales	Bacteroidaceae	Bacteroides		0.00363492	0.0192524	0.00237143	0.00341587	0.00907143	0.00192698	0	0.00444444	0.0004	0.0008	0.0005	0	0.0005	0.0452183	0.0191476	0.00190476	0.0026	0.41367	0.980089	0.0002	0.00655556	0.896783	0.308626	0.987546	0.00175	0.00188889	0.00380952	0	0.98563	0.00361667	0.0008	0.00416667	0.413333	0	0.000667	0.000667	0.490861	0.00146667	0.000286	0.0245198	0.00173333	0.00173333	0.040996
asv_c877bce2bdaa6b19c948b93ab18fcc29	Firmicutes	Clostridia	Clostridiales	Ruminococcaceae	Ruminococcus		0.00355	0.0102286	0.0116833	0.0266929	0.0673151	0.00671111	0.00589048	0.0543437	0.00258333	0.001	0.00245714	0.00195	0.00627778	0.0350151	0.029119	0.0305421	0.00945238	0.428961	0.99085	0.00595238	0.0118008	0.370513	0.0265325	0.992517	0.0150405	0.0053127	0.00181587	0.00223809	0.961767	0.00930397	0	0.00564444	0.969531	0.00133333	0.00757778	0.00441905	0.722683	0.0012	0.00304603	0.0535246	0.00596349	0.00133333	0.00920397
asv_c97a604e15d8783bee9ed1c4ec859a4a	Firmicutes	Clostridia	Clostridiales	Lachnospiraceae	Butyrivibrio	crossotus	0.00095	0.003	0.00165238	0.0148563	0.0556905	0.00353333	0.0040127	0.0185556	0.00188889	0	0.0004	0.000422	0	0.0169881	0.0304357	0.00992381	0.00182698	0.42134	1	0.00133333	0.0144206	0.381272	0.0194611	1	0.00410476	0.0035	0.00141587	0.001	0.979073	0.00497143	0	0.00756111	0.984687	0	0.000917	0	0.786175	0	0.00145238	0.0361905	0.00343254	0.002	0.0139905
asv_cab11b8a91143a426a60203ae393597d	Firmicutes	Clostridia	Clostridiales				0.0295532	0.0365619	0.0343849	0.121406	0.138909	0.0108556	0.0288754	0.127679	0.00642937	0.00328571	0.00438968	0.00609444	0.0129889	0.105342	0.130781	0.0970167	0.0251762	0.364448	0.962361	0.016377	0.0358667	0.542207	0.0528341	0.973451	0.0322579	0.014646	0.0100619	0.0132762	0.77812	0.0261595	0.00236667	0.032731	0.883429	0.00319841	0.021696	0.0104905	0.33675	0.00756905	0.0144079	0.188112	0.0284802	0.0049127	0.043673
asv_cb5615bb316a9a7b057bf7c4d235edbb	Bacteroidetes	Bacteroidia	Bacteroidales	Bacteroidaceae	Bacteroides		0.0008	0.00515238	0.003	0.00426032	0.0195159	0.00393333	0.00215238	0.00677778	0	0	0	0.000667	0	0.033519	0.0196198	0.00336667	0.00336825	0.452672	0.998	0	0.00263571	0.766325	0.0669857	0.998	0.00616111	0	0.00225	0.00211111	0.987721	0.00225	0	0.00595238	0.774759	0	0.00216667	0.00176667	0.589722	0.00158333	0	0.0173857	0.00388254	0	0.0888667
asv_cc25d88b8bc19549023aabcc806f1e37	Firmicutes	Clostridia	Clostridiales	Lachnospiraceae	Coprococcus	eutactus	0.00134286	0.00485714	0.00238889	0.0178429	0.057119	0.000644	0.00365635	0.0119571	0.000917	0	0	0.0002	0	0.00763095	0.0227738	0.00624048	0.00208333	0.44291	1	0.00144444	0.00947063	0.319097	0.0143429	1	0.00931905	0.0005	0.000286	0.00521429	0.98094	0.00768254	0	0.0108897	0.982347	0	0.00205	0	0.819505	0	0.00196667	0.0294944	0.00277143	0	0.0119484
asv_cc3f569c9b951607e0d776a205ee1d0c	Firmicutes	Clostridia	Clostridiales				0.0002	0.00827143	0.00378571	0.0198405	0.0838429	0.0005	0.00546111	0.0173563	0.00207222	0	0.0004	0.0002	0	0.02005	0.0399143	0.00967937	0.00426667	0.431533	0.994086	0.00166667	0.0209627	0.340339	0.0278897	0.9998	0.00692222	0.00065	0.00134444	0.00283333	0.976604	0.00572381	0	0.00648016	0.990116	0	0.00025	0.00152222	0.851225	0.000667	0.00116667	0.061046	0.00664444	0.000667	0.0268825
asv_cc6d294baa328c62c03519c10bc65337	Firmicutes	Clostridia	Clostridiales	Ruminococcaceae	Ruminococcus		0.00576667	0.0109024	0.00894286	0.0306675	0.0895913	0.00616667	0.0141738	0.0732103	0.00500714	0.001	0.000667	0.0007	0.00873889	0.0432444	0.0508167	0.0367635	0.010877	0.496778	0.989373	0.00744127	0.0227571	0.375862	0.0329143	0.995099	0.0157	0.00585556	0.00446667	0.00861032	0.924411	0.00919206	0.0014	0.0202214	0.934385	0.000857	0.0058881	0.00791111	0.721652	0.000933	0.00347698	0.103701	0.0125968	0.000857	0.0188405
asv_ccbf4425780fc35da86404706b80cc44	Verrucomicrobia	Opitutae	[Cerasicoccales]	Cerasicoccaceae			0.00642778	0.0248683	0.0194024	0.0671968	0.0604833	0.00436667	0.00865159	0.0541571	0.00336032	0	0.00206667	0.00284127	0.00356667	0.0594627	0.0988825	0.0401992	0.0105325	0.343511	0.98467	0.00700635	0.0212214	0.478252	0.0819571	0.988364	0.0246349	0.00696905	0.00765794	0.00468809	0.757771	0.0177857	0.0004	0.0179746	0.836756	0.00157143	0.0190357	0.00491667	0.392425	0.0005	0.0031746	0.116742	0.00906508	0.00157143	0.0565492
asv_cd8d6af16b26cdd061fbcc071895150a	Firmicutes	Clostridia	Clostridiales				0.0002	0.00827143	0.00378571	0.0198405	0.0838429	0.0005	0.00546111	0.0173563	0.00207222	0	0.0004	0.0002	0	0.02005	0.0399143	0.00967937	0.00426667	0.431533	0.994086	0.00166667	0.0209627	0.340339	0.0278897	0.9998	0.00692222	0.00065	0.00134444	0.00283333	0.976604	0.00572381	0	0.00648016	0.990116	0	0.00025	0.00152222	0.851225	0.000667	0.00116667	0.061046	0.00664444	0.000667	0.0268825
asv_cdb10125d1a9050ea00caa8869be1137	Bacteroidetes	Bacteroidia	Bacteroidales	S24-7			0.0025	0.00625714	0.00721667	0.013327	0.0424913	0.00253333	0.0043246	0.0190524	0.00233333	0.00108571	0	0	0.0005	0.0579508	0.0342571	0.0118659	0.00743254	0.445107	0.997333	0.000952	0.0133794	0.553267	0.0963016	0.997333	0.00860952	0.00108333	0.00586667	0.00537143	0.974561	0.00803889	0	0.00973333	0.924607	0	0.00583492	0.00221667	0.657148	0	0	0.0937048	0.00735	0.0002	0.0881619
asv_ce7921b501a332e21aca3c1a80ec511e	Firmicutes	Clostridia	Clostridiales				0.0002	0.00827143	0.00378571	0.0198405	0.0838429	0.0005	0.00546111	0.0173563	0.00207222	0	0.0004	0.0002	0	0.02005	0.0399143	0.00967937	0.00426667	0.431533	0.994086	0.00166667	0.0209627	0.340339	0.0278897	0.9998	0.00692222	0.00065	0.00134444	0.00283333	0.976604	0.00572381	0	0.00648016	0.990116	0	0.00025	0.00152222	0.851225	0.000667	0.00116667	0.061046	0.00664444	0.000667	0.0268825
asv_ce911d8a3daf00da71f5de5c06598ce6	Cyanobacteria	4C0d-2	YS2				0.01355	0.0196476	0.0207032	0.12309	0.0596706	0.00300556	0.0111484	0.103275	0.00241905	0.0022	0	0.00264682	0	0.0676619	0.0779413	0.0314794	0.0143659	0.341723	0.98674	0.00421587	0.018604	0.504442	0.0460865	0.98903	0.0212056	0.00974365	0.00854365	0.0045873	0.883056	0.0127627	0.00125	0.0103079	0.931631	0.0005	0.0131452	0.00403571	0.346694	0.00695238	0.00465238	0.0954143	0.00943175	0.000922	0.0362468
asv_d03ce8058cf2e41528bcd6c80d13da96	Bacteroidetes	Bacteroidia	Bacteroidales	S24-7			0.0025	0.00625714	0.00721667	0.013327	0.0424913	0.00253333	0.0043246	0.0190524	0.00233333	0.00108571	0	0	0.0005	0.0579508	0.0342571	0.0118659	0.00743254	0.445107	0.997333	0.000952	0.0133794	0.553267	0.0963016	0.997333	0.00860952	0.00108333	0.00586667	0.00537143	0.974561	0.00803889	0	0.00973333	0.924607	0	0.00583492	0.00221667	0.657148	0	0	0.0937048	0.00735	0.0002	0.0881619
asv_d129b488ed580bd1f0d32f04e8f0647b	Bacteroidetes	Bacteroidia	Bacteroidales	Prevotellaceae	Prevotella	copri	0.0126333	0.0188317	0.0118913	0.0233659	0.0546635	0.00675238	0.00986349	0.0244056	0.00402222	0	0	0	0.0004	0.0322341	0.0785548	0.00653333	0.0183746	0.570404	0.9936	0.00688571	0.0131333	0.389078	0.0599175	0.9946	0.0113603	0	0.00977698	0.00425476	0.965872	0.0125984	0.0008	0.00375556	0.975098	0.000722	0.000222	0.00423333	0.810487	0	0.00507143	0.242079	0.00815238	0.00205556	0.034927
asv_d19c8fd59125fe5f2bef0ef4db195a33	Bacteroidetes	Bacteroidia	Bacteroidales	S24-7			0.0025	0.00625714	0.00721667	0.013327	0.0424913	0.00253333	0.0043246	0.0190524	0.00233333	0.00108571	0	0	0.0005	0.0579508	0.0342571	0.0118659	0.00743254	0.445107	0.997333	0.000952	0.0133794	0.553267	0.0963016	0.997333	0.00860952	0.00108333	0.00586667	0.00537143	0.974561	0.00803889	0	0.00973333	0.924607	0	0.00583492	0.00221667	0.657148	0	0	0.0937048	0.00735	0.0002	0.0881619
asv_d1cb6a65a9f40583c2417464d01d9ca5	Cyanobacteria	4C0d-2	YS2				0.01355	0.0196476	0.0207032	0.12309	0.0596706	0.00300556	0.0111484	0.103275	0.00241905	0.0022	0	0.00264682	0	0.0676619	0.0779413	0.0314794	0.0143659	0.341723	0.98674	0.00421587	0.018604	0.504442	0.0460865	0.98903	0.0212056	0.00974365	0.00854365	0.0045873	0.883056	0.0127627	0.00125	0.0103079	0.931631	0.0005	0.0131452	0.00403571	0.346694	0.00695238	0.00465238	0.0954143	0.00943175	0.000922	0.0362468
asv_d245e4aed06a35968b698f2d40817e5a	Bacteroidetes	Bacteroidia	Bacteroidales	Bacteroidaceae	Bacteroides		0.000917	0.108498	0.00613254	0.00789048	0.0180563	0.00478889	0.00424127	0.0124635	0.00137143	0.000889	0.00118571	0.0004	0.00223889	0.0333595	0.0453579	0.00597857	0.00498016	0.430315	0.99349	0.0021381	0.0148421	0.781905	0.215242	0.999	0.00565079	0.00128571	0.00813809	0.00319048	0.980807	0.0024	0.0002	0.00737222	0.624164	0.00351111	0.0029746	0.0038	0.452775	0.0006	0.0004	0.0327508	0.00596111	0.00351111	0.135917
asv_d2c790ab478be90816093b2d91bc2cb6	Bacteroidetes	Bacteroidia	Bacteroidales	Rikenellaceae	Alistipes	indistinctus	0.00513333	0.0115095	0.0127024	0.0254095	0.0448921	0.00877778	0.00488333	0.0315524	0.00325556	0.000619	0	0	0.0009	0.0697333	0.0794722	0.0149722	0.0114071	0.324866	0.988516	0.00506032	0.0111929	0.580893	0.0631587	0.990294	0.0155206	0.000722	0.0102754	0.010627	0.88919	0.00480635	0	0.00944444	0.837811	0.000722	0.0121889	0.00632143	0.386005	0.00116667	0.003	0.126298	0.00794127	0.00225556	0.0617619
asv_d30a509631cea50000a3f98794234e26	Firmicutes	Clostridia	Clostridiales	Ruminococcaceae	Ruminococcus		0.0009	0.00853968	0.0091746	0.00633651	0.0670889	0.0137968	0.0019	0.0429627	0.0002	0.000444	0.0016	0.0015	0.00588333	0.0290413	0.0453294	0.0334857	0.00546032	0.408981	0.986278	0.00611905	0.0114143	0.352269	0.0275278	0.993409	0.00482381	0.00265	0.00299048	0.00236032	0.969579	0.0132556	0	0.00394444	0.884032	0.0012	0.00615952	0.00194286	0.800017	0.00153333	0.00177936	0.0377405	0.00370794	0.0012	0.0125056
asv_d3a6e78e1ff387bb0a6df9d039b814c5	Firmicutes	Clostridia	Clostridiales	Ruminococcaceae	Oscillospira		0.0109127	0.0117952	0.0141563	0.0189643	0.0491048	0.00638889	0.010723	0.149327	0.00585714	0.002	0.00195556	0.00432222	0.00633889	0.0316889	0.0322056	0.0280167	0.0102024	0.397136	0.965427	0.00327222	0.0235762	0.408466	0.0223651	0.970745	0.0144119	0.00975079	0.00342381	0.00379921	0.943867	0.00346508	0.00187143	0.0150524	0.947002	0.00152381	0.00729841	0.00596667	0.581804	0.00616905	0.00678651	0.0618151	0.0118857	0.000857	0.00886111
asv_d4421998dc54f1c1d016b5c7da282995	Bacteroidetes	Bacteroidia	Bacteroidales	Bacteroidaceae	Bacteroides	uniformis	0.000667	0.0386452	0.000622	0.000733	0.0211833	0.0036	0.0026381	0.0101984	0.000667	0	0.001	0.00116667	0.000222	0.01455	0.014731	0.00395556	0.0008	0.419265	0.995459	0	0.00147222	0.822267	0.117439	0.994411	0.00708889	0	0.0026	0.0047	0.987933	0.00399048	0	0.0031	0.827335	0	0.00170794	0.00025	0.677297	0	0.000536	0.0181714	0.00706667	0	0.222515
asv_d47024fd4c6b6de525594a7d6730afbc	Bacteroidetes	Bacteroidia	Bacteroidales	Barnesiellaceae			0.003	0.00668571	0.0116095	0.0142159	0.0414849	0.00403333	0.0043246	0.0218524	0.00433333	0.00108571	0.001	0	0.00075	0.0643159	0.0455762	0.0236937	0.0100992	0.43416	0.995556	0.000952	0.0112794	0.525179	0.0979206	0.997333	0.0117762	0.00108333	0.00591667	0.00617143	0.955998	0.00778175	0.0008	0.0103667	0.909109	0	0.00493492	0.00306111	0.588925	0	0	0.106274	0.00918333	0.0002	0.0858095
asv_d492533f48f48b3ddbd1c72770321686	Firmicutes	Clostridia	Clostridiales	Ruminococcaceae			0.00387778	0.00911032	0.0132881	0.0195532	0.0693135	0.00464444	0.00571111	0.0268286	0.00366667	0	0	0.00145	0.002	0.0404722	0.033881	0.0205468	0.00950079	0.508589	0.995133	0.00423809	0.0109849	0.353505	0.0360548	0.998533	0.0153548	0.00223571	0.00355556	0.00368968	0.934944	0.00652619	0	0.00985	0.968875	0.000444	0.00338492	0.00245952	0.803513	0	0.00392698	0.10368	0.00390159	0.000444	0.0233286
asv_d4ec4b12a85f4179d79b0bfb5499361d	Bacteroidetes	Bacteroidia	Bacteroidales	Porphyromonadaceae	Parabacteroides	distasonis	0.00025	0.00794286	0.00723254	0.00649841	0.0259651	0.00668571	0.0139333	0.0243746	0.00866667	0	0.00153571	0	0	0.0208746	0.0363246	0.00841905	0.0024	0.519298	0.980945	0.00561111	0.00969048	0.431807	0.222331	0.990812	0.00638333	0.00103571	0.00550556	0.00478571	0.990081	0.0139698	0.00133333	0.0660627	0.665723	0.00178889	0.00378333	0.00166667	0.534841	0.000333	0.00166667	0.0287437	0.00521905	0.00178889	0.0700444
asv_d5fe74f303d738a4e6430802623f678e	Proteobacteria	Epsilonproteobacteria	Campylobacterales	Helicobacteraceae	Helicobacter		0.0125373	0.0170254	0.019454	0.0560413	0.0988135	0.0111524	0.00944048	0.179824	0.0037746	0.00281905	0.00311111	0.00342222	0.00387222	0.0526992	0.0892667	0.0343889	0.0121913	0.402722	0.944461	0.0131452	0.0161333	0.474494	0.0719619	0.954335	0.0324865	0.0118881	0.00948333	0.0102071	0.785851	0.010731	0.00182143	0.0100738	0.86056	0.0017381	0.00984444	0.0108651	0.411755	0.00486905	0.0106032	0.100725	0.0122857	0.00349365	0.0527595
asv_d6405b3bb980c04ab7203bcdc96c0c26	Firmicutes	Clostridia	Clostridiales	Lachnospiraceae	Ruminococcus	torques	0.00105714	0.00895794	0.00585476	0.0125317	0.0852897	0.007	0.0114738	0.0824008	0.00551667	0.001	0.00166667	0.0002	0.00187222	0.0318278	0.0354738	0.0213865	0.0103357	0.57655	0.991022	0.00103333	0.0233452	0.376582	0.0467802	0.991608	0.0199484	0.00343571	0.00482698	0.00585714	0.956654	0.00776111	0.00157143	0.0156286	0.963963	0.00130159	0.000667	0.00655794	0.854448	0	0.00438571	0.0611913	0.0151151	0.00282936	0.0265937
asv_d6697dc681175e81168674df90874b67	Bacteroidetes	Bacteroidia	Bacteroidales	S24-7			0.0025	0.00625714	0.00721667	0.013327	0.0424913	0.00253333	0.0043246	0.0190524	0.00233333	0.00108571	0	0	0.0005	0.0579508	0.0342571	0.0118659	0.00743254	0.445107	0.997333	0.000952	0.0133794	0.553267	0.0963016	0.997333	0.00860952	0.00108333	0.00586667	0.00537143	0.974561	0.00803889	0	0.00973333	0.924607	0	0.00583492	0.00221667	0.657148	0	0	0.0937048	0.00735	0.0002	0.0881619
asv_d6716b47920611f409e77a8830aa32f4	Bacteroidetes	Bacteroidia	Bacteroidales	S24-7			0.0025	0.00625714	0.00721667	0.013327	0.0424913	0.00253333	0.0043246	0.0190524	0.00233333	0.00108571	0	0	0.0005	0.0579508	0.0342571	0.0118659	0.00743254	0.445107	0.997333	0.000952	0.0133794	0.553267	0.0963016	0.997333	0.00860952	0.00108333	0.00586667	0.00537143	0.974561	0.00803889	0	0.00973333	0.924607	0	0.00583492	0.00221667	0.657148	0	0	0.0937048	0.00735	0.0002	0.0881619
asv_d78ec5367c6a0dc9e2b4c699db4d635e	Bacteroidetes	Bacteroidia	Bacteroidales	Bacteroidaceae	Bacteroides	caccae	0.00211667	0.0207706	0.00490238	0.00354286	0.0122405	0.00222222	0.00127143	0.0147444	0.0007	0.00108571	0.00075	0	0.001	0.0796238	0.0177619	0.00370476	0.00264444	0.483381	0.99173	0.0014	0.00490635	0.90329	0.286743	0.997273	0.00222222	0	0	0.00144444	0.984249	0.00465635	0.0014	0.00177778	0.544951	0	0.0025	0.001	0.41439	0.00258333	0.00136508	0.0214071	0.00452381	0.00173333	0.0526016
asv_d7c04f8869e92a0b26bb7905de4abcf6	Firmicutes	Clostridia	Clostridiales	Lachnospiraceae	Blautia		0.0004	0.0145167	0.00203333	0.0224317	0.0373159	0.00164286	0.00225	0.0202	0.0002	0.00277778	0.002	0.000867	0	0.00835476	0.0517	0.00585714	0.00125	0.512806	0.99431	0.000333	0.0137563	0.292676	0.0196087	0.993738	0.00492222	0.0012	0.000286	0.00244286	0.981498	0.00389683	0	0.00312222	0.954585	0	0.0018	0.0004	0.849753	0	0.0005	0.025373	0.0036	0	0.00685
asv_d7f52dd45f7c026c89681b8d42e1b6a6	Firmicutes	Clostridia	Clostridiales	Lachnospiraceae			0.00133333	0.00323809	0.00683968	0.0170905	0.087223	0.0011	0.00385	0.013596	0.00375	0.001	0.00106667	0.00169444	0	0.0263849	0.0372222	0.00782381	0.00269682	0.420332	1	0	0.022796	0.359298	0.0296183	1	0.00710238	0.00328571	0.00128889	0.0025	0.963091	0.0101476	0	0.00605	0.981055	0	0.000667	0.00174444	0.783637	0.000333	0.000952	0.0480881	0.00573016	0.002	0.0121817
asv_d80cccdc5b9ef5d6463b75a612959010	Bacteroidetes	Bacteroidia	Bacteroidales	Porphyromonadaceae	Macellibacteroides	fermentans	0.0025	0.00625714	0.00721667	0.013327	0.0424913	0.00253333	0.0043246	0.0190524	0.00233333	0.00108571	0	0	0.0005	0.0579508	0.0342571	0.0118659	0.00743254	0.445107	0.997333	0.000952	0.0133794	0.553267	0.0963016	0.997333	0.00860952	0.00108333	0.00586667	0.00537143	0.974561	0.00803889	0	0.00973333	0.924607	0	0.00583492	0.00221667	0.657148	0	0	0.0937048	0.00735	0.0002	0.0881619
asv_d8a4230dc5a1a968a4e65b1c450d2a2b	Verrucomicrobia	Verrucomicrobiae	Verrucomicrobiales	Verrucomicrobiaceae	Akkermansia	muciniphila	0.00495	0.0150016	0.0165579	0.0569532	0.0315214	0.00377778	0.0055246	0.0412944	0.0017	0	0.00324444	0.000778	0.002	0.0480373	0.0537278	0.0276516	0.00759921	0.210305	0.969587	0.00717857	0.0085746	0.660903	0.0255675	0.97436	0.0517048	0.00258889	0.0100579	0.0136111	0.516954	0.00738333	0.0004	0.0078	0.612375	0.00240476	0.0267587	0.00442064	0.121177	0	0.00435317	0.0546817	0.0190857	0.00240476	0.0776786
asv_d952c9475b9ba19337df2b15e43a3701	Firmicutes	Clostridia	Clostridiales	Christensenellaceae			0.0126468	0.00606667	0.0147143	0.0471762	0.0677159	0.00325556	0.00527778	0.0720508	0.00211905	0.00328571	0.0004	0.000667	0.00346667	0.0191468	0.0306119	0.023927	0.00649127	0.39457	0.987294	0.00573016	0.0104508	0.519754	0.0282603	0.992488	0.00964127	0.00553333	0.00261032	0.0038873	0.925078	0.0108873	0.0005	0.00600556	0.949212	0	0.00567381	0.00231349	0.54939	0.00410238	0.00629365	0.0536865	0.0061619	0	0.0109802
asv_d96662666abf9239c862b2c703cace9e	Proteobacteria	Alphaproteobacteria	RF32				0.0066373	0.0871444	0.025123	0.0295976	0.0812119	0.0514444	0.0170786	0.113776	0.00360476	0.00822143	0.00137222	0.00237937	0.00194444	0.0173405	0.199515	0.0523087	0.0183524	0.224244	0.542973	0.00949127	0.0294897	0.391724	0.152264	0.75364	0.0126405	0.00298571	0.00943175	0.0110746	0.903677	0.0221738	0.00237222	0.0245008	0.605567	0.0083254	0.00926429	0.00957857	0.283905	0.00595	0.00247222	0.216088	0.0183794	0.0083254	0.0617
asv_d981e19f95b8c67cb8ada7724378695e	Bacteroidetes	Bacteroidia	Bacteroidales	Rikenellaceae	human	gut metagenome	0.00466111	0.0177849	0.016177	0.0244317	0.0316206	0.00697778	0.00635556	0.0216484	0.00312222	0.00141905	0.002	0.001	0.00363889	0.0549857	0.0516381	0.0220913	0.0120992	0.31536	0.989472	0.00226587	0.011427	0.603948	0.072631	0.991222	0.0151278	0.00430794	0.0076381	0.0059381	0.900627	0.00984524	0	0.0132556	0.83119	0.00116667	0.0125802	0.000971	0.47569	0.00186667	0.00315079	0.0800929	0.00933809	0.00116667	0.0896119
asv_da411c35e25b39859a1080796f4374f7	Cyanobacteria	4C0d-2	YS2				0.01355	0.0196476	0.0207032	0.12309	0.0596706	0.00300556	0.0111484	0.103275	0.00241905	0.0022	0	0.00264682	0	0.0676619	0.0779413	0.0314794	0.0143659	0.341723	0.98674	0.00421587	0.018604	0.504442	0.0460865	0.98903	0.0212056	0.00974365	0.00854365	0.0045873	0.883056	0.0127627	0.00125	0.0103079	0.931631	0.0005	0.0131452	0.00403571	0.346694	0.00695238	0.00465238	0.0954143	0.00943175	0.000922	0.0362468
asv_db6e768d6d1dbf648769f2ada83b2235	Firmicutes	Clostridia	Clostridiales	Ruminococcaceae	Ruminococcus	bromii	0.00744524	0.0127667	0.029154	0.0331452	0.0683317	0.00869841	0.00997778	0.0456095	0.00616667	0.00128571	0.00207937	0.00214444	0.00573889	0.0538786	0.0460571	0.0233468	0.0118516	0.47645	0.993311	0.00915238	0.0255508	0.355648	0.0271595	0.993661	0.0205913	0.00595952	0.00599048	0.00464841	0.903955	0.0129008	0.0004	0.0214833	0.957956	0.000857	0.00783889	0.0105143	0.73948	0.00276667	0.00551032	0.0725452	0.0188095	0.00107937	0.0330071
asv_db95a4f1bdbb57570320f0c370499da1	Bacteroidetes	Bacteroidia	Bacteroidales	S24-7			0.0025	0.00625714	0.00721667	0.013327	0.0424913	0.00253333	0.0043246	0.0190524	0.00233333	0.00108571	0	0	0.0005	0.0579508	0.0342571	0.0118659	0.00743254	0.445107	0.997333	0.000952	0.0133794	0.553267	0.0963016	0.997333	0.00860952	0.00108333	0.00586667	0.00537143	0.974561	0.00803889	0	0.00973333	0.924607	0	0.00583492	0.00221667	0.657148	0	0	0.0937048	0.00735	0.0002	0.0881619
asv_dc03f5372dd33864503d5f3fa4f5c7b0	Firmicutes	Bacilli	Lactobacillales	Streptococcaceae	Streptococcus		0.00557063	0.00223809	0.00214286	0.0290849	0.0763278	0	0.00105714	0.0206508	0.00246032	0	0	0	0.00229365	0.0111476	0.0181841	0.0273175	0.0035	0.571479	1	0.0008	0.00559048	0.333216	0.0219056	1	0.000867	0	0.00484286	0.00101587	0.992845	0.0376	0.000508	0.00195	0.989783	0.00103571	0	0.00111111	0.75826	0.00100794	0.000571	0.0312706	0.00601667	0.00103571	0.0025
asv_dde90e547d762a85ac4fabfd9dce0353	Firmicutes	Clostridia	Clostridiales	Veillonellaceae	Phascolarctobacterium		0.00681111	0.00880159	0.0148921	0.0329698	0.0721595	0.00395	0.00760159	0.143447	0.00596032	0.002	0.0012	0.00122222	0.00448333	0.027073	0.0361556	0.033096	0.00980873	0.361878	0.979028	0.00371349	0.0117151	0.506152	0.014646	0.98456	0.00744127	0.00734286	0.00313016	0.0037746	0.960694	0.018577	0.00221667	0.00678889	0.957849	0.00111111	0.0055873	0.00206349	0.447937	0.0114524	0.0058746	0.0536706	0.00514921	0.00311111	0.0115262
asv_ddf97956adf51aeea52d7e701b7c611a	Firmicutes	Clostridia	Clostridiales	Ruminococcaceae	Ruminococcus		0.00576667	0.0109024	0.00894286	0.0306675	0.0895913	0.00616667	0.0141738	0.0732103	0.00500714	0.001	0.000667	0.0007	0.00873889	0.0432444	0.0508167	0.0367635	0.010877	0.496778	0.989373	0.00744127	0.0227571	0.375862	0.0329143	0.995099	0.0157	0.00585556	0.00446667	0.00861032	0.924411	0.00919206	0.0014	0.0202214	0.934385	0.000857	0.0058881	0.00791111	0.721652	0.000933	0.00347698	0.103701	0.0125968	0.000857	0.0188405
asv_de903edfd98c230ecba8c1d5a481f078	Bacteroidetes	Bacteroidia	Bacteroidales	Bacteroidaceae	Bacteroides		0.000917	0.108498	0.00613254	0.00789048	0.0180563	0.00478889	0.00424127	0.0124635	0.00137143	0.000889	0.00118571	0.0004	0.00223889	0.0333595	0.0453579	0.00597857	0.00498016	0.430315	0.99349	0.0021381	0.0148421	0.781905	0.215242	0.999	0.00565079	0.00128571	0.00813809	0.00319048	0.980807	0.0024	0.0002	0.00737222	0.624164	0.00351111	0.0029746	0.0038	0.452775	0.0006	0.0004	0.0327508	0.00596111	0.00351111	0.135917
asv_e016a7f1fa6c2626a1b8fa6b8bae8b67	Firmicutes	Clostridia	Clostridiales	Ruminococcaceae	Ruminococcus		0.00387778	0.00986032	0.0120937	0.0213865	0.0688325	0.0042	0.00565556	0.027023	0.00266667	0	0	0.00245	0.002	0.0351675	0.0431452	0.0213151	0.0117675	0.477804	0.995444	0.00423809	0.00904048	0.373991	0.030723	0.997644	0.0138833	0.00278571	0.004	0.00343968	0.93221	0.00584048	0	0.00752778	0.967176	0	0.00338492	0.00155	0.798523	0	0.00292698	0.103525	0.00605079	0	0.0291135
asv_e0e7f4871eda13de810818ee69cf79d7	Firmicutes	Clostridia	Clostridiales	Lachnospiraceae	Blautia	producta	0.0004	0.0145167	0.00203333	0.0224317	0.0373159	0.00164286	0.00225	0.0202	0.0002	0.00277778	0.002	0.000867	0	0.00835476	0.0517	0.00585714	0.00125	0.512806	0.99431	0.000333	0.0137563	0.292676	0.0196087	0.993738	0.00492222	0.0012	0.000286	0.00244286	0.981498	0.00389683	0	0.00312222	0.954585	0	0.0018	0.0004	0.849753	0	0.0005	0.025373	0.0036	0	0.00685
asv_e1122dc8d52a8cc7b9dcd6a64f80e80f	Bacteroidetes	Bacteroidia	Bacteroidales	Paraprevotellaceae			0.0204794	0.023981	0.0311079	0.0724635	0.0729881	0.00853333	0.0133619	0.0634595	0.00572222	0.000286	0.00255476	0.00292778	0.00231667	0.0845722	0.0996238	0.0477619	0.0255056	0.410027	0.971458	0.0108913	0.0236929	0.503823	0.084996	0.974919	0.0213111	0.00414682	0.0168405	0.00603175	0.924867	0.0194095	0.0008	0.0161135	0.922145	0.00236111	0.00613333	0.00976349	0.488442	0.00116667	0.00695714	0.227134	0.0162294	0.00389444	0.0468603
asv_e18213d97e9c09cadd622cc18a69ae86	Firmicutes	Clostridia	Clostridiales	Veillonellaceae	Veillonella	dispar	0.0206063	0.0104127	0.0173516	0.0272865	0.0484794	0.0125294	0.00564048	0.311215	0.00495794	0.00286667	0.00395556	0.00558889	0.00187222	0.0364905	0.0489857	0.03445	0.00893889	0.275813	0.965232	0.00398333	0.00759841	0.617273	0.0342024	0.96889	0.00972857	0.0120476	0.00216667	0.00374921	0.978247	0.00632857	0.00428809	0.00826349	0.931141	0	0.00837619	0.00887381	0.244537	0.014419	0.00490714	0.0787278	0.00598571	0.000222	0.0110524
asv_e1ff9a386bc79da90c13f7d2c0fa19bf	Tenericutes	Mollicutes	RF39				0.0153349	0.0194587	0.0215889	0.0687413	0.0808923	0.00302222	0.0199524	0.084577	0.00904127	0.0022	0.002	0.00148889	0.0018	0.0864873	0.123533	0.0211905	0.0113413	0.361903	0.990819	0.00525079	0.0311986	0.457845	0.0420984	0.989583	0.0172198	0.0066246	0.0106859	0.00681508	0.90771	0.0193984	0.00165	0.0230659	0.940092	0.00165079	0.00765	0.0057881	0.435071	0.00651905	0.00577381	0.153244	0.0119627	0.00207302	0.0302524
asv_e21aaa3e5858ec6575a676f79e83bbef	Bacteroidetes	Bacteroidia	Bacteroidales	Bacteroidaceae	Bacteroides		0.00144444	0.0331048	0.00174286	0.00279365	0.0125714	0.00511905	0.00427778	0.0125222	0	0	0.0005	0	0.0005	0.0373976	0.0273992	0.0029	0.00435556	0.503393	0.983591	0.00123333	0.00111905	0.787357	0.111346	0.988032	0.00501032	0.001	0.00506667	0.00444444	0.989879	0.00462619	0	0.00288889	0.828987	0.000667	0.00107143	0.00233333	0.629676	0	0.000286	0.0404929	0.00456746	0	0.139725
asv_e4927b6c923e5cac42c7af25a61fa519	Firmicutes	Clostridia	Clostridiales	Veillonellaceae	Dialister		0.0324889	0.0239349	0.0367294	0.0849222	0.115878	0.0116722	0.0128825	0.23374	0.00769603	0.00533571	0.00391746	0.00843889	0.00278889	0.0784833	0.124759	0.0703333	0.0273008	0.328619	0.952526	0.0112111	0.0202373	0.513585	0.0472635	0.956985	0.028754	0.0130246	0.00954683	0.00997619	0.864427	0.0215579	0.00222143	0.0186135	0.897343	0.00113889	0.016719	0.010146	0.38594	0.0109357	0.00712381	0.167206	0.021619	0.00136111	0.0323532
asv_e4960739ec2f73b010695baa17b633e4	Bacteroidetes	Bacteroidia	Bacteroidales	Bacteroidaceae	Bacteroides		0.00441111	0.011831	0.0071627	0.00324603	0.0175603	0.00597619	0.00494444	0.0166095	0.00337143	0	0.0005	0	0	0.0422905	0.035823	0.00518571	0.00575397	0.486656	0.979121	0.0022	0.00386667	0.703405	0.10031	0.980621	0.00641905	0	0.0022	0.00344444	0.970506	0.00538413	0	0.00817778	0.796996	0.00166667	0.00152143	0.00258333	0.642824	0.000222	0.000286	0.029796	0.00462302	0.00266667	0.099231
asv_e6624a41f196de9e466f18525a20ee43	Firmicutes	Clostridia	Clostridiales	Ruminococcaceae	Faecalibacterium	prausnitzii	0.00926587	0.00577936	0.00785238	0.0272603	0.0572571	0.00681667	0.00725397	0.036977	0.000667	0	0.000667	0.00157222	0.00388889	0.0730611	0.0880548	0.0389722	0.00901746	0.408944	0.9976	0.00157778	0.0104024	0.343781	0.0168	0.99835	0.0126071	0.00253333	0.00358016	0.0037373	0.946414	0.00566032	0	0.00675952	0.964657	0.00183333	0.00657381	0.0019	0.710538	0.0002	0.00189365	0.115778	0.000686	0.00183333	0.0161238
asv_e6bdc94c2f3a9ce96a6b310007ee4d9d	Firmicutes	Clostridia	Clostridiales	Clostridiaceae	Clostridium	celatum	0.000667	0.0106397	0.00556984	0.0113905	0.0419849	0.0308524	0.00226667	0.0530151	0.00247222	0.00183333	0.0022	0.00286667	0.0029127	0.0246103	0.0575968	0.0316817	0.00842222	0.476159	0.930953	0.00343333	0.0145238	0.330529	0.0745381	0.958208	0.0111548	0	0.00148571	0.00366667	0.961193	0.011581	0.00233333	0.0122976	0.81401	0.000667	0.0066	0.00379365	0.663287	0.0014	0.00247143	0.0485317	0.00537936	0.0025	0.0261198
asv_e8e75fbe710b8e572609fe746d2e89a6	Firmicutes	Clostridia	Clostridiales	Ruminococcaceae			0.0029	0.0127579	0.0157587	0.0205952	0.0528825	0.00482222	0.00401111	0.0305365	0.00106667	0	0.0005	0.0012	0.00272222	0.026927	0.0311119	0.0074373	0.00431032	0.449441	0.994833	0.00361905	0.00968413	0.339102	0.0240111	0.996933	0.0144048	0.0012	0.00377778	0.00220952	0.953514	0.00884682	0	0.00502222	0.975958	0	0.00208333	0.00389286	0.770873	0.0005	0.00155556	0.0545714	0.00683492	0	0.0258429
asv_e9960f6e6c20ee26a71eb956dd738249	Firmicutes	Erysipelotrichi	Erysipelotrichales	Erysipelotrichaceae	Eubacterium	biforme	0.0112373	0.0129452	0.013227	0.0593365	0.103693	0.00583889	0.0152071	0.0476294	0.00573333	0.00125	0.00166667	0.00226667	0.00346667	0.0757111	0.0827294	0.0327865	0.0125563	0.404947	0.997633	0.00455556	0.0294984	0.448948	0.041731	0.9971	0.0117722	0.00338889	0.00714603	0.00398175	0.923452	0.0125508	0.0008	0.0231151	0.930103	0.00192857	0.00282857	0.00511111	0.619394	0.00117778	0.00402143	0.128703	0.0142706	0.00135714	0.0218381
asv_eb8ede6c852a63a264d4220422f26665	Firmicutes	Erysipelotrichi	Erysipelotrichales	Erysipelotrichaceae	Catenibacterium		0.00600714	0.00223809	0.0108778	0.0189206	0.0986548	0.00742143	0.00878809	0.111233	0.00574921	0.0002	0.00106667	0.00265714	0.00346111	0.0400921	0.0362349	0.0532952	0.00633333	0.534031	0.973356	0.00113333	0.0122254	0.425525	0.0329103	0.973963	0.0142595	0.00217222	0.00227302	0.00117143	0.983453	0.00662778	0.000571	0.00407302	0.932633	0.000286	0.00133333	0.00516667	0.818683	0.0015	0.0005	0.0590944	0.00813889	0	0.014119
asv_ec5e0bd5436b2a7a3505c18467014159	Bacteroidetes	Bacteroidia	Bacteroidales	Odoribacteraceae	Butyricimonas		0.0127317	0.0227444	0.025677	0.0169437	0.0301341	0.00533333	0.00774841	0.0588008	0.00481905	0.00521905	0.00230476	0.00180556	0.00168571	0.0584048	0.119358	0.0240214	0.0103095	0.327233	0.984359	0.00719365	0.0146913	0.559515	0.079573	0.987825	0.00866032	0.00320238	0.00886111	0.00286667	0.97548	0.0105032	0.00175	0.0113167	0.914204	0.000889	0.00571111	0.00545	0.416936	0.000536	0.00485714	0.156002	0.0148563	0.00108889	0.0645444
asv_ece290506be13a21f49a0ccd1135a25e	Firmicutes	Clostridia	Clostridiales	Ruminococcaceae	Ruminococcus	callidus	0.00387778	0.00911032	0.0132881	0.0195532	0.0693135	0.00464444	0.00571111	0.0268286	0.00366667	0	0	0.00145	0.002	0.0404722	0.033881	0.0205468	0.00950079	0.508589	0.995133	0.00423809	0.0109849	0.353505	0.0360548	0.998533	0.0153548	0.00223571	0.00355556	0.00368968	0.934944	0.00652619	0	0.00985	0.968875	0.000444	0.00338492	0.00245952	0.803513	0	0.00392698	0.10368	0.00390159	0.000444	0.0233286
asv_ede4b118f5ed92c18c3614f24bbde68b	Bacteroidetes	Bacteroidia	Bacteroidales	Rikenellaceae	Alistipes	indistinctus	0.00513333	0.0115095	0.0127024	0.0254095	0.0448921	0.00877778	0.00488333	0.0315524	0.00325556	0.000619	0	0	0.0009	0.0697333	0.0794722	0.0149722	0.0114071	0.324866	0.988516	0.00506032	0.0111929	0.580893	0.0631587	0.990294	0.0155206	0.000722	0.0102754	0.010627	0.88919	0.00480635	0	0.00944444	0.837811	0.000722	0.0121889	0.00632143	0.386005	0.00116667	0.003	0.126298	0.00794127	0.00225556	0.0617619
asv_ee1f7e525497c8b1e88fc7ae7cfa721d	Bacteroidetes	Bacteroidia	Bacteroidales	Prevotellaceae	Prevotella	copri	0.0126333	0.0188317	0.0118913	0.0233659	0.0546635	0.00675238	0.00986349	0.0244056	0.00402222	0	0	0	0.0004	0.0322341	0.0785548	0.00653333	0.0183746	0.570404	0.9936	0.00688571	0.0131333	0.389078	0.0599175	0.9946	0.0113603	0	0.00977698	0.00425476	0.965872	0.0125984	0.0008	0.00375556	0.975098	0.000722	0.000222	0.00423333	0.810487	0	0.00507143	0.242079	0.00815238	0.00205556	0.034927
asv_ef43530f17238de943a885b17b9d0a8e	Firmicutes	Clostridia	Clostridiales	Veillonellaceae	Dialister		0.0352889	0.0232683	0.0367294	0.0819508	0.14706	0.0112722	0.0147048	0.232541	0.00791825	0.00533571	0.00458413	0.00843889	0.00278889	0.0838079	0.12973	0.0700833	0.0269079	0.344163	0.950526	0.0112111	0.022304	0.520571	0.0471016	0.954985	0.0309762	0.0150246	0.0105468	0.00930952	0.858827	0.0241056	0.00197143	0.0203413	0.899014	0.00163889	0.016719	0.010146	0.374671	0.0129357	0.00672381	0.175963	0.0185992	0.00386111	0.0335056
asv_ef4ad7ebafea6b62a0790ccab51bc676	Proteobacteria	Betaproteobacteria	Burkholderiales	Alcaligenaceae	Sutterella		0.0134135	0.0175317	0.0109516	0.0325611	0.0447206	0.00415238	0.00897143	0.121016	0.00169048	0.00360794	0.00244444	0.00194444	0.0002	0.0344492	0.0662214	0.0248833	0.00983809	0.30436	0.919031	0.00707778	0.0158675	0.48722	0.0402341	0.936494	0.0259698	0.00798571	0.00524127	0.00389683	0.89029	0.0154984	0.00187222	0.0113508	0.80977	0.00244444	0.005	0.00389286	0.387969	0.00790794	0.00652857	0.0744365	0.0107429	0.002	0.0278143
asv_f1b448d4d0ae7fcd926ceb0360da6777	Firmicutes	Clostridia	Clostridiales	Lachnospiraceae			0.0045	0.0424056	0.00893492	0.0046127	0.0414127	0.109069	0.00291111	0.0310952	0.0017	0.00107143	0.00224444	0.00188889	0.000472	0.00408571	0.0629762	0.0151389	0.00495	0.357948	0.923562	0.0113667	0.020931	0.299529	0.0768921	0.954195	0.00346032	0.00368571	0.0037	0.00190476	0.975498	0.0120968	0.00111111	0.00911032	0.687237	0.00492381	0.00177778	0.00487698	0.685197	0.00161111	0.0021627	0.0398921	0.00390476	0.00509048	0.0236952
asv_f22180fc4223217013e3137130e026ef	Proteobacteria	Deltaproteobacteria	Desulfovibrionales	Desulfovibrionaceae	Desulfovibrio		0.00706825	0.00368016	0.00935	0.0154349	0.0764389	0.00316667	0.00464286	0.0685667	0.00315556	0.00319048	0.00193333	0.00148889	0	0.0283825	0.140224	0.011331	0.00584444	0.29125	0.965802	0.00435238	0.0168214	0.410037	0.0407476	0.984302	0.0100794	0.00436667	0.00425	0.00818571	0.924991	0.0047	0.00075	0.0125278	0.852841	0.000571	0.00484444	0.0019881	0.341533	0.00619048	0.00521905	0.0901889	0.00468809	0.0012381	0.0368357
asv_f22a94b9d910df8bf47f0ad6df3770f6	Bacteroidetes	Bacteroidia	Bacteroidales	Rikenellaceae			0.00618492	0.0443476	0.018419	0.0399	0.0536516	0.0118111	0.00843809	0.0191103	0.00470556	0.0008	0.00266667	0.00166667	0.00389444	0.0550746	0.0685635	0.0137317	0.0174103	0.385413	0.990138	0.00457143	0.0188595	0.653983	0.137775	0.992067	0.0192929	0.00632222	0.0102381	0.00757143	0.878044	0.0109444	0.0002	0.0196468	0.832274	0.00402381	0.0118968	0.00278809	0.537324	0.0019	0.00333413	0.113976	0.0169405	0.00442381	0.122408
asv_f2d5fac5730b226b2dce6a4b6d63a9c5	Firmicutes	Clostridia	Clostridiales				0.0295532	0.0365619	0.0343849	0.121406	0.138909	0.0108556	0.0288754	0.127679	0.00642937	0.00328571	0.00438968	0.00609444	0.0129889	0.105342	0.130781	0.0970167	0.0251762	0.364448	0.962361	0.016377	0.0358667	0.542207	0.0528341	0.973451	0.0322579	0.014646	0.0100619	0.0132762	0.77812	0.0261595	0.00236667	0.032731	0.883429	0.00319841	0.021696	0.0104905	0.33675	0.00756905	0.0144079	0.188112	0.0284802	0.0049127	0.043673
asv_f3118f176a8194f9b160c17b49db3c0f	Firmicutes	Clostridia	Clostridiales	Lachnospiraceae	Clostridium	colinum	0.00555159	0.0109905	0.0126095	0.0182754	0.0681222	0.00295	0.00878254	0.193081	0.00380714	0.00225	0.00106667	0.000444	0.00269444	0.0233643	0.0527381	0.0396444	0.0106524	0.42884	0.882003	0.00505397	0.0107262	0.335101	0.0323373	0.897594	0.0127944	0.00665	0.00665714	0.00507698	0.957038	0.0148278	0.0015	0.00753254	0.823277	0.00311667	0.00557143	0.00436111	0.606581	0.00536905	0.00455238	0.0713683	0.00605714	0.00311667	0.0136357
asv_f3637d3aca85d81b92b07d6cebeef403	Firmicutes	Clostridia	Clostridiales				0.00698016	0.00331111	0.00672222	0.0185421	0.0463008	0.00128889	0.00350159	0.0641897	0.00111905	0.00228571	0	0.000889	0.0005	0.0319802	0.030096	0.0117635	0.00508016	0.356564	0.994584	0.00244444	0.00892063	0.379549	0.0156151	0.994651	0.00915714	0.00805556	0.00178571	0.00280476	0.984261	0.00341905	0.0005	0.00616667	0.974598	0	0.00206667	0.000222	0.606111	0.00410238	0.00481905	0.0506437	0.00488254	0.0002	0.0118167
asv_f3c98cbeb007bac753214fbe97209beb	Bacteroidetes	Bacteroidia	Bacteroidales	Barnesiellaceae			0.003	0.00668571	0.0116095	0.0142159	0.0414849	0.00403333	0.0043246	0.0218524	0.00433333	0.00108571	0.001	0	0.00075	0.0643159	0.0455762	0.0236937	0.0100992	0.43416	0.995556	0.000952	0.0112794	0.525179	0.0979206	0.997333	0.0117762	0.00108333	0.00591667	0.00617143	0.955998	0.00778175	0.0008	0.0103667	0.909109	0	0.00493492	0.00306111	0.588925	0	0	0.106274	0.00918333	0.0002	0.0858095
asv_f41a79c891f687a5317df65256f485b5	Firmicutes	Clostridia	Clostridiales				0.0110468	0.0195873	0.018427	0.0740976	0.0734722	0.00412222	0.0116587	0.0695056	0.00255238	0.00228571	0.00166667	0.00153333	0.002	0.0570286	0.0724889	0.0156278	0.00760238	0.385851	0.987468	0.00466349	0.0170222	0.485783	0.0376357	0.989177	0.0178032	0.0075746	0.00656349	0.00416984	0.916471	0.00760238	0.00075	0.00857937	0.939087	0	0.00780556	0.00311111	0.442395	0.00618571	0.00499365	0.0920008	0.00523492	0.0002	0.038719
asv_f484861560c129741a986786707e4e84	Firmicutes	Clostridia	Clostridiales	Lachnospiraceae	Lachnospira		0.00104444	0.00794603	0.00508333	0.0224508	0.0658056	0.00297778	0.00466111	0.0299952	0.00025	0	0.00025	0.0002	0	0.0246556	0.0289516	0.0115905	0.0012	0.39388	0.999	0.00144444	0.0138563	0.315398	0.0213524	0.99875	0.0113857	0.000286	0.00204127	0.005	0.973574	0.00530476	0	0.00878889	0.972745	0	0.00275556	0.00173333	0.822613	0.000333	0.00203333	0.0397262	0.00614603	0	0.0377476
asv_f48edb3d69142c2c2e977a963036bb79	Tenericutes	Mollicutes	RF39				0.0246929	0.0197032	0.0213944	0.0626849	0.117949	0.00478889	0.0125619	0.127989	0.00628571	0.00248571	0.00133333	0.00383333	0	0.0746079	0.133326	0.0190214	0.0151746	0.394411	0.987705	0.00799683	0.0262558	0.482916	0.0445548	0.98749	0.0261032	0.00902698	0.0106629	0.00665873	0.884694	0.0164913	0.00125	0.0149802	0.927498	0	0.0144246	0.00709921	0.439485	0.00395238	0.00522381	0.159491	0.00946349	0.000422	0.0476675
asv_f4b10d47812f09b0689e1e9319ece23a	Bacteroidetes	Bacteroidia	Bacteroidales	S24-7			0.0025	0.00625714	0.00721667	0.013327	0.0424913	0.00253333	0.0043246	0.0190524	0.00233333	0.00108571	0	0	0.0005	0.0579508	0.0342571	0.0118659	0.00743254	0.445107	0.997333	0.000952	0.0133794	0.553267	0.0963016	0.997333	0.00860952	0.00108333	0.00586667	0.00537143	0.974561	0.00803889	0	0.00973333	0.924607	0	0.00583492	0.00221667	0.657148	0	0	0.0937048	0.00735	0.0002	0.0881619
asv_f5e11d626ef3d6f21b62cacce23199fa	Bacteroidetes	Bacteroidia	Bacteroidales	Rikenellaceae			0.00797222	0.0107071	0.0187437	0.0367643	0.0384016	0.00397778	0.00610556	0.0272	0.00302222	0.00141905	0.001	0.00175	0.00313889	0.0501341	0.0644873	0.0247413	0.0148325	0.36466	0.987411	0.00386587	0.0124722	0.555506	0.0800278	0.990117	0.0146992	0.00482222	0.00786032	0.00683175	0.892522	0.00509841	0	0.0164778	0.88977	0.00202381	0.0127802	0.00397143	0.461174	0.00186667	0.00294127	0.124425	0.00842698	0.00202381	0.0671103
asv_f612d619374687c225c9773e0d8a7582	Bacteroidetes	Bacteroidia	Bacteroidales	Prevotellaceae	Prevotella		0.0167794	0.019273	0.0202548	0.040781	0.0669746	0.00637778	0.013773	0.0659167	0.00772222	0.000286	0.00125	0.000622	0.00331667	0.0763413	0.0845317	0.0433278	0.0167556	0.429779	0.985291	0.0099746	0.0209389	0.50531	0.0797881	0.986219	0.0144492	0.00565238	0.0133484	0.00532143	0.957297	0.0156611	0.0008	0.0192968	0.938505	0.00147222	0.0033	0.00819444	0.612231	0.00116667	0.00379048	0.200171	0.0115016	0.00300556	0.0461302
asv_f6c33b2ebca015c9010f827873e01e0c	Firmicutes	Clostridia	Clostridiales	Ruminococcaceae	Faecalibacterium	prausnitzii	0.00284444	0.00929048	0.0138365	0.033181	0.0478063	0.00322222	0.00373333	0.0528349	0.000786	0.002	0	0.00142222	0.002	0.0244587	0.0270175	0.00576429	0.0052246	0.44692	0.995133	0.00459682	0.00875	0.388575	0.019004	0.997733	0.0112857	0.00436667	0.00234127	0.00154286	0.957811	0.0111111	0.0005	0.00471667	0.979863	0	0.00308333	0.00065	0.739681	0.00126905	0.0051746	0.0537746	0.00452064	0	0.0216714
asv_f702868635df5419000ab340d784e5c3	Bacteroidetes	Bacteroidia	Bacteroidales	Prevotellaceae	Prevotella	stercorea	0.00347778	0.0117024	0.00584127	0.0202508	0.0611071	0.00268571	0.00618016	0.0270944	0.00204444	0	0	0	0	0.0390262	0.0508016	0.00870079	0.0156421	0.550927	0.988702	0.00128571	0.00933889	0.4586	0.0702635	0.987307	0.0165698	0.0012	0.00430159	0.001	0.964869	0.0110706	0.0008	0.00959444	0.916884	0.000667	0.00448889	0.0031	0.686637	0	0.00107143	0.110732	0.00666667	0	0.0718437
asv_f80eee11aff37c7b3fc8d9e9e735cb95	Bacteroidetes	Bacteroidia	Bacteroidales	Prevotellaceae	Prevotella		0.0172238	0.017273	0.0194048	0.0410032	0.0566635	0.00304444	0.013573	0.0669167	0.00912222	0.000286	0.00125	0.000622	0.00291667	0.0780746	0.0899905	0.0431056	0.0177556	0.429592	0.985091	0.0083746	0.02075	0.509026	0.0792452	0.986019	0.0151992	0.00531905	0.00927302	0.00532143	0.959963	0.0137532	0.0008	0.0190968	0.935838	0.00075	0.0033	0.00569444	0.606763	0.00116667	0.00310476	0.214056	0.0115016	0.00095	0.0467302
asv_f8c40eacbb5b1b00fcf5b8546eb64e5b	Firmicutes	Clostridia	Clostridiales	Veillonellaceae	Acidaminococcus		0.0114968	0.0133849	0.0136833	0.0498087	0.0537817	0.00493333	0.0102849	0.112102	0.00807143	0.00248571	0.0014	0.00177778	0.0038	0.0292913	0.0400024	0.0179627	0.00708016	0.402509	0.970993	0.00441905	0.024231	0.491615	0.0365286	0.974706	0.0114968	0.0067	0.00305	0.00696429	0.94049	0.0166778	0.00231667	0.015804	0.948008	0.00130159	0.00474921	0.0048	0.498114	0.0105857	0.00866032	0.046169	0.0138659	0.00152381	0.0227119
asv_fcce9fba801d27b2592e283fab809c9e	Bacteroidetes	Bacteroidia	Bacteroidales	Bacteroidaceae	Bacteroides		0.00202778	0.0173635	0.00295	0.0099873	0.0132349	0.00177143	0.00490476	0.00560556	0.00075	0.000286	0.00107143	0	0	0.0505278	0.0118317	0.00190476	0.00266667	0.482335	0.99125	0.0002	0.000841	0.860232	0.221517	0.99425	0.00183889	0.001	0.00453175	0.002	0.982419	0.00343889	0.0008	0.00903333	0.609666	0.0002	0.000778	0.000667	0.487277	0.0018	0.00155556	0.0285587	0.00456667	0.0002	0.0829222
asv_fd1b31104eea32041589c91f1613ca9b	Bacteroidetes	Bacteroidia	Bacteroidales	S24-7			0.0025	0.00625714	0.00721667	0.013327	0.0424913	0.00253333	0.0043246	0.0190524	0.00233333	0.00108571	0	0	0.0005	0.0579508	0.0342571	0.0118659	0.00743254	0.445107	0.997333	0.000952	0.0133794	0.553267	0.0963016	0.997333	0.00860952	0.00108333	0.00586667	0.00537143	0.974561	0.00803889	0	0.00973333	0.924607	0	0.00583492	0.00221667	0.657148	0	0	0.0937048	0.00735	0.0002	0.0881619
asv_fffb86c1569760d5a31410b81ba2bf8c	Firmicutes	Clostridia	Clostridiales	Lachnospiraceae	Anaerostipes		0.00134286	0.00485714	0.00238889	0.0178429	0.057119	0.000644	0.00365635	0.0119571	0.000917	0	0	0.0002	0	0.00763095	0.0227738	0.00624048	0.00208333	0.44291	1	0.00144444	0.00947063	0.319097	0.0143429	1	0.00931905	0.0005	0.000286	0.00521429	0.98094	0.00768254	0	0.0108897	0.982347	0	0.00205	0	0.819505	0	0.00196667	0.0294944	0.00277143	0	0.0119484
Akkermansia_muciniphila	Verrucomicrobia	Verrucomicrobiae	Verrucomicrobiales	Verrucomicrobiaea	Akkermansia	muciniphila	0.00131667	0.0190349	0.0166635	0.0420246	0.0137516	0.00344444	0.0029	0.0368389	0.0007	0	0.00266667	0.00106349	0	0.0387294	0.0305397	0.0244659	0.00685238	0.168968	0.958255	0.00937857	0.00575238	0.710314	0.0348278	0.969029	0.061719	0.00122222	0.0145103	0.0179667	0.345537	0.00402778	0.0004	0.0038	0.49098	0.00190476	0.0376159	0.00692063	0.0715405	0	0.00305952	0.0318643	0.0215556	0.00190476	0.0804921
Bacteroides_caccae	Bacteroidetes	Bacteroidia	Bacteroidales	Bacteroidaceae	Bacteroides	caccae	0.00186667	0.0126016	0.00535159	0.013746	0.00630476	0.00133333	0.000905	0.00386667	0.00045	0.00133571	0.00257143	0	0	0.260263	0.00421667	0.00511905	0	0.61741	0.9988	0.00166667	0.000819	0.879315	0.404769	1	0.000667	0.00128571	0	0.00025	0.992079	0.0004	0.00222143	0.00583016	0.573221	0.000667	0.002	0	0.320753	0.00690476	0.00282222	0.0137905	0.00106667	0.002	0.030223
Bacteroides_fragilis_enterotoxigenic	Bacteroidetes	Bacteroidia	Bacteroidales	Bacteroidaceae	Bacteroides	fragilis	0.00126667	0.00491032	0.00198571	0.00190794	0.0104571	0.0008	0.00273333	0.0123444	0.00116667	0	0	0	0.0005	0.00677936	0.0100262	0.00107143	0.00658571	0.277889	0.998279	0	0.000286	0.868012	0.108425	0.997886	0.00165	0.000667	0	0.00130159	0.977583	0.0024127	0.000667	0.0024127	0.399447	0	0.000667	0.00122222	0.673634	0	0.00114286	0.0142373	0.000886	0	0.0320817
Bacteroides_fragilis_nontoxigenic	Bacteroidetes	Bacteroidia	Bacteroidales	Bacteroidaceae	Bacteroides	fragilis	0	0.0138357	0.0009	0.00102222	0.00426667	0.0008	0.00303333	0.0108627	0.0008	0	0	0	0.0005	0.0115103	0.0175984	0.00207143	0.00317936	0.653853	0.998393	0.0019	0.00288889	0.929032	0.0949349	1	0.00594841	0.00133333	0.0025	0.000286	0.986833	0.000222	0	0.000857	0.831084	0	0.00359444	0.000286	0.462856	0	0	0.028419	0.00233333	0.0004	0.0705817
Bacteroides_ovatus	Bacteroidetes	Bacteroidia	Bacteroidales	Bacteroidaceae	Bacteroides	ovatus	0.00306111	0.320087	0.00811032	0.0128421	0.00774048	0.0176381	0.00206667	0.0218968	0.00137143	0	0.00433254	0.00446667	0.0037246	0.0462159	0.0480175	0.01435	0.0158048	0.268826	0.996361	0.00379048	0.0013	0.899687	0.467645	0.997	0.0179103	0.00366667	0.0126556	0.00351111	0.985882	0.00346111	0	0.00812143	0.268792	0.00721349	0.00433333	0.00924365	0.239917	0.00265	0.00285	0.0357468	0.00513333	0.00542778	0.0439286
Bacteroides_thetaiotaomicron	Bacteroidetes	Bacteroidia	Bacteroidales	Bacteroidaceae	Bacteroides	thetaiotaomicron	0.00322381	0.0128968	0.0014	0.00320476	0.0188976	0.0008	0.00154286	0.00840476	0.00297143	0	0	0	0	0.0309222	0.0369468	0.00277143	0.00634444	0.255795	0.973754	0.00244444	0.0130794	0.908146	0.459156	0.983606	0.0039246	0.0011746	0.000222	0.00327778	0.980605	0.0107635	0	0.00146032	0.134866	0	0.00133333	0	0.562114	0.0004	0.00188571	0.0277079	0.00385238	0.0004	0.0653516
Bacteroides_uniformis	Bacteroidetes	Bacteroidia	Bacteroidales	Bacteroidaceae	Bacteroides	uniformis	0.000667	0.01695	0.00140794	0.00468571	0.0363563	0.00405079	0.00258889	0.00907778	0.000667	0	0.000222	0.00142857	0	0.0127762	0.0119762	0.00278333	0.00268889	0.286308	0.999667	0	0.00929127	0.87972	0.131308	1	0.0119317	0.000286	0.00406667	0.00947222	0.990631	0.0124754	0	0.003	0.869237	0	0.00631032	0.000222	0.753792	0	0.00128571	0.0200587	0.0179262	0	0.422065
Bacteroides_vulgatus	Bacteroidetes	Bacteroidia	Bacteroidales	Bacteroidaceae	Bacteroides	vulgatus	0	0.0100405	0.0014	0.00472063	0.0414024	0.00248571	0.00338889	0.0155833	0.000786	0	0.000286	0	0	0.0414452	0.0155087	0.004	0.00371111	0.670937	0.998393	0.0004	0.00192381	0.889895	0.0964071	1	0.00917222	0	0.001	0.0116175	0.99405	0.00502857	0	0.00628333	0.906234	0	0.00977063	0.00233333	0.841352	0	0.00025	0.0260937	0.00816825	0	0.471464
Bacteroides_xylanisolvens	Bacteroidetes	Bacteroidia	Bacteroidales	Bacteroidaceae	Bacteroides	xylanisolvens	0.00457778	0.0417325	0.00534603	0.0144683	0.0121405	0.00942937	0.00232143	0.00553571	0.000536	0	0.000222	0.00106667	0.0007	0.0345762	0.0589254	0.00483333	0.0109238	0.547452	0.996286	0.00442222	0.00495794	0.877382	0.307787	1	0.00222222	0.00630159	0.00236667	0.00239682	0.981908	0.00365	0	0.00283333	0.181779	0	0.002	0.0110889	0.112178	0.00133333	0.0026	0.0413563	0.00145238	0	0.0229825
Bifidobacterium_adolescentis	Actinobacteria	Actinobacteria	Bifidobacteriales	Bifidobacteriaceae	Bifidobacterium	adolescentis	0.00661587	0.00728095	0.00309444	0.301109	0.03245	0.00188889	0.0101579	0.0190095	0.00327778	0	0	0	0	0.017281	0.0479056	0.014954	0.0171095	0.198656	0.998587	0.00187302	0.00660952	0.705758	0.0328341	0.997216	0.00431984	0.000833	0.00314286	0.000622	0.949249	0.00890317	0	0.0079	0.98184	0.000667	0.0066373	0.000944	0.187897	0	0.00322381	0.0745183	0.00674127	0	0.0104397
Bifidobacterium_longum	Actinobacteria	Actinobacteria	Bifidobacteriales	Bifidobacteriaceae	Bifidobacterium	longum	0.0130802	0.00304286	0.000733	0.0525151	0.0288595	0	0.00707222	0.0106111	0.0038	0.0026	0	0	0	0.0106087	0.0190778	0.011273	0.0110302	0.211804	0.999556	0.000286	0.00522222	0.653774	0.0191492	0.999056	0.00260318	0	0.00269841	0.000778	0.96351	0.00809286	0	0.000733	0.906475	0	0.00105	0.000444	0.202279	0.0004	0.000571	0.0390183	0.00963571	0	0.00717698
Bilophila_wadsworthia	Proteobacteria	Deltaproteobacteria	Desulfovibrionales	Desulfovibrionaceae	Bilophila	wadsworthia	0.00106667	0.0145405	0.00694444	0.00660556	0.0246302	0.0125635	0.00134444	0.0494143	0.0016	0.000667	0.00075	0.00116667	0	0.00498571	0.332011	0.00503333	0.00838651	0.115623	0.778976	0.005	0.00734286	0.157627	0.0783317	0.882065	0.00518333	0.0002	0.00250159	0.00133333	0.96514	0.00201587	0	0.0101214	0.52102	0.0005	0.00691667	0.00203571	0.0561595	0	0.000857	0.0988127	0.0015	0.0005	0.0135381
Blautia_obeum	Firmicutes	Clostridia	Clostridiales	Lachnospiraceae	Blautia	obeum	0.0302976	0.0221952	0.0303603	0.0281683	0.0370413	0.0129619	0.0198413	0.044023	0.00680556	0.0301175	0.00333333	0.00543016	0.000844	0.00627619	0.35312	0.017969	0.0333849	0.750875	0.9995	0.0225349	0.0680198	0.150129	0.0488571	0.999714	0.0144913	0.00463016	0.010581	0.00428889	0.990117	0.0201849	0.00208889	0.0114548	0.975724	0.010404	0.0009	0.01045	0.933072	0.00683571	0.00581905	0.133914	0.030369	0.0132373	0.00840556
Clostridium_bolteae	Firmicutes	Clostridia	Clostridiales	Clostridiaceae	Clostridium	bolteae	0.00361111	0.0196063	0.00338095	0.00142143	0.0804905	0.0387627	0.000444	0.0236087	0.00253571	0.00138333	0.0006	0	0	0.00329524	0.0605349	0.0138524	0.00677381	0.183444	0.98131	0.00132222	0.0187357	0.606412	0.0770095	0.993143	0.00153333	0.00065	0.000952	0	0.960603	0.00707381	0.00133333	0.00553175	0.432675	0.00025	0.00119444	0.00135714	0.822946	0	0.00075	0.0519016	0.00256111	0.00025	0.0118143
Clostridium_difficile	Firmicutes	Clostridia	Clostridiales	Clostridiaceae	Peptoclostridium	difficile	0.00299841	0.00896825	0.0125794	0.00793492	0.0385222	0.0325111	0.0168214	0.375439	0.00327143	0.000917	0.00166667	0.00208889	0.00272222	0.00754286	0.052573	0.0392794	0.0123667	0.618973	0.21894	0.00690952	0.0130738	0.187727	0.0496317	0.343308	0.0186627	0.00633333	0.0104556	0.00924048	0.97311	0.0316667	0.000333	0.0130992	0.337493	0.00825476	0.00854365	0.00760556	0.43416	0.00101587	0.00195714	0.0487254	0.00535714	0.00976905	0.00889206
Clostridium_ramosum	Firmicutes	Clostridia	Clostridiales	Clostridiaceae	Clostridium	ramosum	0.00406667	0.00410476	0.015923	0.00379683	0.369442	0.0302087	0.00471111	0.0362698	0.00138571	0	0.000286	0.00153333	0.00025	0.00554286	0.031023	0.0110413	0.000936	0.694541	0.96794	0.00327222	0.00695556	0.632901	0.0226413	0.95994	0.0029881	0	0.000667	0.001	0.970801	0.00434286	0	0.00512222	0.918802	0.00173571	0.000667	0.00111111	0.908839	0	0	0.0478397	0.00133333	0.00145	0.00859365
Clostridium_saccharolyticum	Firmicutes	Clostridia	Clostridiales	Clostridiaceae	Clostridium	saccharolyticum	0.00398333	0.00908968	0.014069	0.00219365	0.0222952	0.324781	0.00111111	0.0339278	0	0.00025	0.00113016	0.00288095	0.00116667	0.0014	0.0459381	0.0174778	0.00240794	0.192845	0.994689	0.0132238	0.00397778	0.189294	0.0579167	0.999078	0.00250476	0.0006	0.000667	0	0.980633	0.00485238	0.000444	0.00257143	0.611558	0.0096873	0.0007	0.0115206	0.802937	0.000444	0.00876905	0.0215675	0.00352937	0.0098873	0.0181571
Collinsella_aerofaciens	Actinobacteria	Actinobacteria	Coriobacteriales	Coriobacteriaceae	Collinsella	aerofaciens	0.0348357	0.0136968	0.0237786	0.0326611	0.0508984	0.00538571	0.013777	0.0196587	0.00393333	0	0.00324444	0.00173333	0.000667	0.285688	0.379138	0.0312579	0.0164738	0.250892	1	0.00646032	0.0102635	0.246028	0.038946	0.9996	0.00990476	0.0108563	0.00624683	0.00284444	0.989183	0.00293016	0	0.0129278	0.99495	0.00379365	0.00716111	0.00508333	0.879353	0.000444	0.00453571	0.363012	0.00955	0.00342222	0.00526111
Coprococcus_comes	Firmicutes	Clostridia	Clostridiales	Lachnospiraceae	Coprococcus	comes	0.0114667	0.023696	0.00413016	0.0227857	0.0351817	0.00996667	0.0032873	0.0481079	0.0070746	0.00223809	0	0.00125794	0.00280952	0.0156817	0.118852	0.0133746	0.0240849	0.756118	0.9995	0.00250952	0.0644151	0.196867	0.101264	1	0.0224714	0.0004	0.00387381	0.014369	0.992914	0.0174587	0.00231667	0.0122595	0.971467	0.000708	0.0125349	0.0104413	0.945711	0.00291587	0.00380079	0.368158	0.00846984	0.00270794	0.029596
Dorea_formicigenerans	Firmicutes	Clostridia	Clostridiales	Lachnospiraceae	Dorea	formicigenerans	0.00134286	0.001	0.000222	0.00406349	0.0270071	0.000952	0	0.0279651	0	0	0	0	0	0.0039746	0.0162516	0.00315714	0.001	0.265685	1	0	0.00256667	0.213522	0.0213976	0.9995	0.00356667	0	0.002	0.00157143	0.973828	0.0022873	0	0.000533	0.984283	0	0	0.00358571	0.916515	0	0	0.0150857	0.00150794	0	0.00408571
Eggerthella_lenta	Actinobacteria	Actinobacteria	Coriobacteriales	Coriobacteriaceae	Eggerthella	lenta	0.00291111	0.0103373	0.00338254	0.0114492	0.0249897	0.00665238	0.00335714	0.0278913	0.000667	0	0	0.00493571	0.0002	0.0196516	0.0395857	0.0117603	0.00570476	0.19636	0.997483	0.00391667	0.00183333	0.646844	0.0269786	0.99755	0.0105778	0.00967778	0.000844	0.00267778	0.987865	0.00418254	0	0.00195556	0.843416	0.00333333	0.0011746	0.00359048	0.416244	0.000222	0.00197143	0.0321071	0.00400794	0.00333333	0.0119397
Escherichia_coli_ED1a	Proteobacteria	Gammaproteobacteria	Enterobacteriales	Enterobacteriaceae	Escherichia	coli	0.000821	0.027831	0.0174881	0.0152627	0.0328214	0.0210714	0.00438333	0.0344397	0.0015	0.00107937	0.00239444	0.0005	0.0012381	0.00292937	0.0683944	0.0240833	0.00676508	0.105895	0.303232	0.00647619	0.00956508	0.129021	0.0777484	0.733118	0.00233333	0.001	0.0012	0.00247619	0.943907	0.00471667	0	0.0109984	0.804563	0.00384286	0.00805079	0.00924444	0.0413175	0.00278095	0.000472	0.163929	0.00264444	0.00422381	0.0217341
Escherichia_coli_IAI1	Proteobacteria	Gammaproteobacteria	Enterobacteriales	Enterobacteriaceae	Escherichia	coli	0.000821	0.0242468	0.0116405	0.0123389	0.036096	0.011127	0.00387222	0.0443373	0.00295238	0.00395794	0.00155	0.0004	0.0005	0.00512937	0.174888	0.0217667	0.0182333	0.111046	0.280817	0.00700476	0.0123786	0.159987	0.0850452	0.71999	0.00266667	0.0002	0.000286	0.00162857	0.959085	0.00975476	0.00442222	0.0116794	0.817001	0.00245	0.00311905	0.00562936	0.0420778	0.00608095	0.00225	0.438051	0.00407381	0.00311667	0.0155524
Eubacterium_eligens	Firmicutes	Clostridia	Clostridiales	Eubacteriaceae	Eubacterium	eligens	0.00128889	0.00238571	0.000333	0.00852222	0.0365341	0.00106667	0.00783016	0.00853413	0.00111111	0	0.000622	0.0007	0	0.0296675	0.0196817	0.0160706	0.00331111	0.307329	1	0.001	0.00351905	0.185106	0.0150302	1	0.0234952	0	0.000844	0.00673492	0.99045	0.0012381	0	0.00291349	0.990617	0	0.00230476	0.00173333	0.912473	0.000952	0.0005	0.0193056	0.00323809	0	0.0855563
Eubacterium_rectale	Firmicutes	Clostridia	Clostridiales	Eubacteriaceae	Eubacterium	rectale	0.00952619	0.00468571	0.000733	0.00693016	0.357609	0.00286667	0.00295	0.0344008	0.00519048	0.00025	0	0	0	0.0283802	0.0413302	0.0117524	0.0044881	0.70941	1	0	0.0290405	0.581699	0.0595254	1	0.0266492	0	0.00149444	0.0192468	0.996859	0.014877	0	0.00632778	0.992611	0	0.00736667	0.00333333	0.941823	0.0002	0	0.0504024	0.0214675	0	0.100994
Fusobacterium_nucleatum	Fusobacteria	Fusobacteria	Fusobacteriales	Fusobacteriaceae	Fusobacterium	nucleatum	0.00397143	0.00563333	0.00797302	0.0166484	0.0467939	0.00596667	0.00139682	0.0411627	0.000333	0	0.000571	0.00311667	0.0005	0.0318024	0.0499778	0.0541198	0.00803333	0.157768	0.955315	0.00266667	0.00384626	0.332356	0.0213079	0.969851	0.0187159	0.00128571	0.00338039	0.000889	0.95795	0.00304127	0	0	0.822089	0.00025	0.00126667	0.00337857	0.0971357	0	0.000286	0.0627468	0.00555238	0.000917	0.00216905
Lactobacillus_paracasei	Firmicutes	Bacilli	Lactobacillales	Lactobacillaceae	Lactobacillus	paracasei	0.00371587	0.0142468	0.0022	0.0207849	0.0722571	0.0218722	0.00448016	0.0324206	0.00389286	0.000833	0.00520079	0.00534286	0.0296214	0.0324905	0.0336405	0.362552	0.0101944	0.166693	0.99375	0.00160238	0.00494444	0.648713	0.0457175	0.99455	0.00281032	0.000786	0.00488571	0.000722	0.98462	0.00400714	0.000952	0.00269365	0.673507	0.00484048	0.00166667	0.000844	0.652171	0.00161905	0.00205556	0.0544437	0.0212056	0.00499048	0.0118762
Odoribacter_splanchnicus	Bacteroidetes	Bacteroidia	Bacteroidales	Porphyromonadaceae	Odoribacter	splanchnicus	0.00428889	0.0249889	0.0254635	0.00570476	0.0276603	0.00406667	0.00678333	0.0298937	0.002	0	0	0.00025	0.0005	0.0105754	0.0446865	0.0036381	0.013	0.259948	0.996612	0.00740159	0.00570238	0.758976	0.0904849	0.999029	0.00541905	0.00025	0.00485	0	0.995511	0.00539286	0	0.00448571	0.958108	0.0015	0.0043	0.00440476	0.234437	0	0.00257143	0.0467563	0.00779365	0.0025	0.0766579
Parabacteroides_distasonis	Bacteroidetes	Bacteroidia	Bacteroidales	Porphyromonadaceae	Parabacteroides	distasonis	0.00269444	0.0146556	0.00742619	0.00960952	0.0134222	0.00877381	0.0265	0.0295913	0.0140698	0.000508	0.00115	0.0005	0.0002	0.0118738	0.018554	0.00500238	0.00481111	0.649993	0.9984	0.000533	0.0119611	0.352029	0.373972	1	0.00395	0.00210238	0.00657302	0.0022	0.993858	0.0273627	0.00133333	0.119065	0.563667	0.00376667	0.00463333	0.00166667	0.469202	0	0.00133333	0.0147857	0.00856667	0.00356667	0.0416397
Parabacteroides_merdae	Bacteroidetes	Bacteroidia	Bacteroidales	Porphyromonadaceae	Parabacteroides	merdae	0	0.0144595	0.00985556	0.0059619	0.0211595	0.00866825	0.0139286	0.0115262	0.000333	0.0011746	0.00182143	0.000333	0.000222	0.0209079	0.0469159	0.00614762	0.00672778	0.297821	0.99815	0.000917	0.0127024	0.409239	0.132039	0.99975	0.00538889	0.00266111	0.00310476	0.00376667	0.9937	0.00688333	0	0.039181	0.784728	0.00420794	0.00235556	0.001	0.763991	0	0	0.0384476	0.00813016	0.0028746	0.0403865
Prevotella_copri	Bacteroidetes	Bacteroidia	Bacteroidales	Prevotellaceae	Prevotella	copri	0.00996667	0.0176873	0.00851349	0.0171087	0.0531056	0.00261905	0.00976587	0.0259056	0.00435238	0	0.001	0	0	0.0244071	0.100985	0.00548571	0.0217817	0.691613	0.995017	0.00587302	0.0175944	0.327978	0.0553651	0.996017	0.00835635	0.002	0.00484444	0.00315476	0.970785	0.013019	0.0008	0.00344127	0.972345	0.00116667	0.00188889	0.00177778	0.882994	0	0.00278571	0.35509	0.00722778	0.0005	0.0258206
Roseburia_hominis	Firmicutes	Clostridia	Clostridiales	Lachnospiraceae	Roseburia	hominis	0.00308889	0.00233333	0.0024	0.00561905	0.092046	0.00133333	0.00127143	0.0152976	0.0004	0.00133333	0	0.0002	0	0.00249921	0.0156627	0.00696825	0.00387222	0.366198	1	0	0.0214468	0.164975	0.0255468	1	0.00183333	0.000333	0.00281587	0.00436667	0.939483	0.0039	0	0.00682064	0.996014	0	0.00025	0.00144444	0.904148	0	0	0.0252913	0.0069	0	0.00542698
Roseburia_intestinalis	Firmicutes	Clostridia	Clostridiales	Lachnospiraceae	Roseburia	intestinalis	0.00755556	0.0115222	0.00093	0.0215667	0.0641913	0.00347619	0.00556032	0.0125611	0.00561905	0.0005	0	0	0	0.00698333	0.023769	0.00266667	0.00647778	0.746796	1	0.00111111	0.0618643	0.184496	0.0922548	1	0.016269	0.0032	0.00485238	0.00657143	0.991403	0.0153492	0	0.0467032	0.986913	0	0.0019881	0.00480952	0.964491	0	0.0027	0.0286532	0.00624921	0.00266667	0.051577
Ruminococcus_bromii	Firmicutes	Clostridia	Clostridiales	Ruminococcaceae	Ruminococcus	bromii	0.00321508	0.0163413	0.0436976	0.0434325	0.0605444	0.013954	0.0102563	0.0649849	0.00580476	0.001	0.00296825	0.00311667	0.00851111	0.0471643	0.0482095	0.0325571	0.0190071	0.599331	0.9972	0.0185833	0.0158135	0.307703	0.0365817	0.99715	0.0173929	0.00877143	0.0094373	0.00449841	0.911738	0.00875873	0	0.00730159	0.98341	0.00211111	0.00390159	0.0199659	0.86155	0.0012	0.00816508	0.0787262	0.0200397	0.00433333	0.0121468
Ruminococcus_gnavus	Firmicutes	Clostridia	Clostridiales	Lachnospiraceae	Blautia	gnavus	0.00372937	0.00516984	0.00416667	0.00138889	0.0437603	0.00045	0.00195	0.0169429	0.000686	0.001	0	0	0	0.0071873	0.0366079	0.00383016	0.00381032	0.733632	1	0.000667	0.0108167	0.158375	0.0546421	0.999714	0.00184286	0.00122222	0.0004	0.00390476	0.995333	0.0102111	0	0.00445079	0.939775	0.000286	0.0005	0.000844	0.945157	0	0	0.0440976	0.00270238	0	0.0110952
Ruminococcus_torques	Firmicutes	Clostridia	Clostridiales	Lachnospiraceae	Blautia	torques	0.00348889	0.0162865	0.00177778	0.0327857	0.0515071	0.0061	0.0217706	0.0469643	0.00758889	0	0.00225	0.00145	0.00452222	0.0356976	0.0240516	0.0268897	0.0143849	0.636156	0.998429	0.00172222	0.0501881	0.276363	0.0418556	0.999229	0.0183294	0.00255794	0.0119548	0.00617143	0.936367	0.0216246	0.0009	0.0502429	0.960308	0.0032254	0.00559127	0.00544444	0.884489	0.0004	0.00806905	0.0600349	0.0209722	0.00525317	0.0137206
Streptococcus_parasanguinis	Firmicutes	Bacilli	Lactobacillales	Streptococcaceae	Streptococcus	parasanguinis	0.00311111	0.00965635	0.00351587	0.00663333	0.062404	0.00674127	0.00605714	0.016277	0.00206667	0	0.001	0.00154444	0.000667	0.0445214	0.0252294	0.0253381	0.00483333	0.271432	0.999417	0.00351111	0.00462143	0.630576	0.0190452	0.999667	0.00608889	0.00122222	0.001	0	0.991502	0.00794762	0	0.00122222	0.990988	0.000857	0.0004	0.00377143	0.339905	0	0.00725556	0.0381286	0.00419444	0.000571	0.00285238
Streptococcus_salivarius	Firmicutes	Bacilli	Lactobacillales	Streptococcaceae	Streptococcus	salivarius	0.00557063	0.00133333	0.00214286	0.0202302	0.0751135	0.000667	0.00105714	0.0189841	0.00246032	0	0	0	0	0.00997619	0.0199222	0.0168175	0.00126667	0.589886	1	0.0008	0.00492381	0.33071	0.02235	1	0.000867	0	0.00534286	0.00101587	0.993345	0.0407429	0.000222	0.00195	0.996583	0	0	0.00111111	0.765487	0.000722	0	0.0260206	0.00326667	0	0.0025
Veillonella_parvula	Firmicutes	Negativicutes	Selenomondales	Veillonellaceae	Veillonella	parvula	0.0237476	0.0100794	0.0190071	0.0217603	0.0584262	0.0128151	0.00753095	0.386693	0.00503016	0.00427143	0.00228889	0.00581111	0.00198333	0.0310738	0.0375984	0.0381016	0.00964841	0.227475	0.951263	0.00516111	0.00673175	0.648983	0.0261738	0.95962	0.0116119	0.0145738	0.00245238	0.0045873	0.97554	0.00627143	0.00635476	0.0113032	0.9271	0.0002	0.00697619	0.0100484	0.0935095	0.020419	0.00914048	0.0466627	0.00524921	0.00108889	0.0120111
[truncated: 2,542 more columns]

## Sheet: Supplementary Data 5
Supplementary Data 5
Supplementary Data 5a - Difference in impact scores between human target drugs and drugs targeting various microorganisms
Drug group 1	Drug group 2	FDR p value
humen_targeted	antibiotics	2.3e-84
humen_targeted	antiviral	1.8e-19
humen_targeted	antifungel	4e-19
humen_targeted	antiparasitic	3.5e-32
antibiotics	antiviral	5.5e-07
antibiotics	antifungel	0.058
antibiotics	antiparasitic	0.35
antiviral	antifungel	0.0048
antiviral	antiparasitic	0.00066
antifungel	antiparasitic	0.35
Supplementary Data 5b - The differences in impact scores between human-targeted drugs according to Anatomical Therapeutic Chemical (ATC) classifications
ATC classifications	FDR p value
ANTINEOPLASTIC AND IMMUNOMODULATING AGENTS	8.8e-33
SYSTEMIC HORMONAL PREPARATIONS, EXCL. SEX HORMONES AND INSULINS	0.36
SENSORY ORGANS	4.6e-14
ALIMENTARY TRACT AND METABOLISM	5.9e-05
BLOOD AND BLOOD FORMING ORGANS	0.00029
VARIOUS	0.0053
DERMATOLOGICALS	0.00022
NERVOUS SYSTEM	0.63
RESPIRATORY SYSTEM	0.00089
MUSCULO-SKELETAL SYSTEM	0.36
CARDIOVASCULAR SYSTEM	0.63
GENITO URINARY SYSTEM AND SEX HORMONES	0.0014

## Sheet: Supplementary Data 6
Supplementary Data 6 – Possible protein targets of human-targeted drugs with statistical significance of the difference in impact scores.
Drug name	Protein name	p value (FDR corrected)
Alogliptin	Dipeptidyl peptidase 4	6.5105e-47
Glycerin	Multidrug resistance protein MexA	1.30089e-37
Pyridoxal phosphate	Cysteine desulfurase, mitochondrial	1.17932e-35
Copanlisib	Multidrug and toxin extrusion protein 2	1.17932e-35
Glycerin	Inositol-3-phosphate synthase 1	2.70111e-29
Abemaciclib	Multidrug and toxin extrusion protein 1	3.27295e-27
Abemaciclib	Multidrug and toxin extrusion protein 2	3.27295e-27
Cannabidiol	Acetyl-CoA acetyltransferase, mitochondrial	4.86753e-26
Atorvastatin	Dipeptidyl peptidase 4	9.07243e-26
Tromethamine	DNA protection during starvation protein	1.50553e-22
Streptozocin	O-GlcNAcase	1.96891e-22
Pyridoxal phosphate	Glutamate decarboxylase 1	2.09023e-22
Pyridoxal phosphate	Glycine dehydrogenase (decarboxylating), mitochondrial	2.0096e-21
Baricitinib	Multidrug and toxin extrusion protein 2	3.23459e-21
Cholic Acid	Choloylglycine hydrolase	8.46968e-21
Pyridoxal phosphate	2-amino-3-ketobutyrate coenzyme A ligase, mitochondrial	1.06365e-20
Sitagliptin	Dipeptidyl peptidase 4	3.55661e-20
Fumaric Acid	Malate dehydrogenase	3.12945e-19
Deoxycholic acid	Choloylglycine hydrolase	1.92725e-18
Glycerin	Bacterioferritin	3.80215e-18
Dacarbazine	6-phosphogluconate dehydrogenase, decarboxylating	7.36425e-18
Sorbitol	Xylose isomerase	1.67327e-17
Sorbitol	Xylose isomerase	1.67327e-17
L-Glutamine	Glutamyl-tRNA(Gln) amidotransferase subunit B, mitochondrial	1.95995e-16
L-Glutamine	Glutaminase kidney isoform, mitochondrial	2.47916e-16
L-Glutamine	Glutaminase liver isoform, mitochondrial	2.47916e-16
Deoxycholic acid	Multidrug efflux pump subunit AcrB	3.76115e-16
Floxuridine	Thymidylate synthase	3.271e-15
Norgestrel	3-oxo-5-alpha-steroid 4-dehydrogenase 1	5.46706e-15
Tegafur	Thymidylate synthase	1.59674e-14
Fluorouracil	Thymidylate synthase	2.01593e-14
Ornithine	Ornithine carbamoyltransferase, mitochondrial	7.99516e-14
Cyanocobalamin	Methionine synthase	1.0437e-13
Fluorouracil	Uridine phosphorylase 1	3.90164e-13
Fluorouracil	Uridine phosphorylase 2	3.90164e-13
Sevoflurane	Calcium-transporting ATPase	4.81348e-13
Methotrexate	6-phosphogluconate dehydrogenase, decarboxylating	1.6947e-12
Tromethamine	6-phosphogluconolactonase	3.07737e-12
Procainamide	Multidrug and toxin extrusion protein 1	1.92066e-11
Procainamide	Multidrug and toxin extrusion protein 2	1.92066e-11
Pyridoxal phosphate	Pyridoxine-5'-phosphate oxidase	5.32144e-11
Fumaric Acid	NAD-dependent malic enzyme, mitochondrial	5.32144e-11
Citric acid	Beta-fructosidase	6.2454e-11
Glycerin	Adenine DNA glycosylase	1.09988e-09
Cyanocobalamin	Methylmalonyl-CoA mutase, mitochondrial	1.14149e-09
Pyridoxal phosphate	Phosphoserine aminotransferase	1.15813e-09
Benazepril	Methylenetetrahydrofolate reductase	1.16615e-09
Ritodrine	6-phosphogluconate dehydrogenase, decarboxylating	3.16184e-09
Niacin	Nicotinate-nucleotide pyrophosphorylase [carboxylating]	4.89263e-09
Tromethamine	Autolysin	5.08779e-09
Citric acid	Ribonucleoside-diphosphate reductase subunit beta	5.57696e-09
Sodium acetate	Acetyl-coenzyme A synthetase, cytoplasmic	5.72217e-09
Raltitrexed	Thymidylate synthase	1.68223e-08
N-methylnicotinamide	Multidrug and toxin extrusion protein 1	5.06523e-08
N-methylnicotinamide	Multidrug and toxin extrusion protein 2	5.06523e-08
Amyl Nitrite	Aldehyde dehydrogenase, mitochondrial	5.39946e-08
Spironolactone	3-oxo-5-alpha-steroid 4-dehydrogenase 1	6.89913e-08
L-Glutamine	Glutamine--tRNA ligase	8.61684e-08
Folic acid	Dihydrofolate reductase	1.34214e-07
Folic acid	Methylenetetrahydrofolate reductase	1.50876e-07
Cyanocobalamin	Methylenetetrahydrofolate reductase	1.7928e-07
Pralatrexate	Thymidylate synthase	1.91356e-07
Capecitabine	Thymidylate synthase	2.48975e-07
Thiamine	Thiamin pyrophosphokinase 1	3.19926e-07
Oxymetholone	3-oxo-5-alpha-steroid 4-dehydrogenase 1	5.23343e-07
Glycerin	Endoglucanase G	5.38735e-07
Cyanocobalamin	Methylmalonic aciduria type A protein, mitochondrial	8.60553e-07
Fludeoxyglucose (18F)	Hexokinase-1	1.04561e-06
Carmustine	Glutathione reductase, mitochondrial	1.28788e-06
Ornithine	Arginase-1	1.44773e-06
Ornithine	Arginase-2, mitochondrial	1.44773e-06
Pyridoxal phosphate	Ornithine aminotransferase, mitochondrial	1.72193e-06
Troglitazone	Glutathione S-transferase P	1.72193e-06
Arginine	Argininosuccinate lyase	2.82425e-06
Arginine	Argininosuccinate synthase	2.82425e-06
Capecitabine	Cytidine deaminase	6.63169e-06
Dutasteride	3-oxo-5-alpha-steroid 4-dehydrogenase 1	8.58933e-06
Cannabidiol	Quinone oxidoreductase	8.95014e-06
Biotin	Propionyl-CoA carboxylase beta chain, mitochondrial	1.00379e-05
Arginine	Arginase-2, mitochondrial	1.93866e-05
Cannabidiol	Glutathione reductase, mitochondrial	2.38697e-05
Brigatinib	Multidrug and toxin extrusion protein 1	2.63511e-05
Brigatinib	Multidrug and toxin extrusion protein 2	2.63511e-05
Rosiglitazone	Long-chain-fatty-acid--CoA ligase 4	2.71803e-05
Lonidamine	Hexokinase-1	2.88127e-05
Tioguanine	Hypoxanthine-guanine phosphoribosyltransferase	5.44105e-05
Cyanocobalamin	Bifunctional adenosylcobalamin biosynthesis protein CobU	5.85526e-05
Pyridoxal phosphate	Ornithine decarboxylase	6.99997e-05
Pemetrexed	Thymidylate synthase	0.00010505
Nadolol	Multidrug and toxin extrusion protein 1	0.000105902
Nadolol	Multidrug and toxin extrusion protein 2	0.000105902
Choline salicylate	Choline-phosphate cytidylyltransferase B	0.000105902
Choline salicylate	Choline-phosphate cytidylyltransferase A	0.000105902
Ornithine	Ornithine aminotransferase, mitochondrial	0.000110074
Rucaparib	Multidrug and toxin extrusion protein 1	0.000118156
Rucaparib	Multidrug and toxin extrusion protein 2	0.000118156
Methotrexate	Methylenetetrahydrofolate reductase	0.000119237
Vildagliptin	Dipeptidyl peptidase 4	0.000146012
Cyclosporine	Peptidyl-prolyl cis-trans isomerase A	0.000163798
Phenylephrine	Amine oxidase [flavin-containing] A	0.000179985
Phenylephrine	Amine oxidase [flavin-containing] B	0.000179985
Linagliptin	Dipeptidyl peptidase 4	0.000179985
Niraparib	Beta-glucuronidase	0.000180384
Methotrexate	Dihydrofolate reductase	0.000184537
Glutathione	Glutathione reductase, mitochondrial	0.00022426
Glutamic acid	Phosphoribosylformylglycinamidine synthase	0.000276249
Glutamic acid	Branched-chain-amino-acid aminotransferase, mitochondrial	0.000318503
Glutamic acid	Branched-chain-amino-acid aminotransferase, cytosolic	0.000318503
Adenosine	Adenosine kinase	0.000379664
Teriflunomide	Dihydroorotate dehydrogenase (quinone), mitochondrial	0.000379664
Pralatrexate	Dihydrofolate reductase	0.000426082
Cyanocobalamin	Cob(I)yrinic acid a,c-diamide adenosyltransferase, mitochondrial	0.000478796
Toloxatone	Amine oxidase [flavin-containing] A	0.000552236
Cimetidine	Multidrug and toxin extrusion protein 1	0.000570349
Cimetidine	Multidrug and toxin extrusion protein 2	0.000570349
Gabapentin	Branched-chain-amino-acid aminotransferase, cytosolic	0.000620999
Isoflurane	Calcium-transporting ATPase	0.000731514
Ketotifen	6-phosphogluconate dehydrogenase, decarboxylating	0.000771516
Glycerin	Histidinol dehydrogenase	0.000801608
Methionine	S-methylmethionine--homocysteine S-methyltransferase BHMT2	0.000923215
Nitisinone	4-hydroxyphenylpyruvate dioxygenase	0.000923215
Levonorgestrel	3-oxo-5-alpha-steroid 4-dehydrogenase 1	0.000923215
Nedocromil	Heat shock protein HSP 90-alpha	0.000923215
L-Glutamine	Phosphoribosylformylglycinamidine synthase	0.000983914
Dopamine	Amine oxidase [flavin-containing] A	0.000993923
Dopamine	Amine oxidase [flavin-containing] B	0.000993923
Deoxycholic acid	Lactaldehyde dehydrogenase	0.000995967
Enflurane	Calcium-transporting ATPase	0.00104642
Vitamin A	Apolipoprotein D	0.00105639
Methotrexate	Thymidylate synthase	0.00108671
Citric acid	1-deoxy-D-xylulose 5-phosphate reductoisomerase	0.00132531
Lamotrigine	Dihydrofolate reductase	0.0013313
Mercaptopurine	Amidophosphoribosyltransferase	0.00141541
Menadione	Methylenetetrahydrofolate reductase	0.00155881
Stiripentol	L-lactate dehydrogenase A chain	0.00155881
Stiripentol	L-lactate dehydrogenase B chain	0.00155881
Glycerin	Argininosuccinate synthase	0.00155881
Cholic Acid	Ferrochelatase, mitochondrial	0.00198133
Glutamic acid	Aspartyl aminopeptidase	0.00204702
Carbocisteine	Glutathione S-transferase P	0.00209626
Citric acid	Citrate synthase, mitochondrial	0.00228381
Flecainide	Ryanodine receptor 2	0.00229703
Fructose	Maltoporin	0.00230647
Pyridoxal phosphate	Branched-chain-amino-acid aminotransferase, cytosolic	0.00291074
Pyridoxal phosphate	Branched-chain-amino-acid aminotransferase, mitochondrial	0.00291074
Fluorouracil	Thymidine phosphorylase	0.00308147
Procainamide	DNA (cytosine-5)-methyltransferase 1	0.00327075
Citric acid	Ribose-5-phosphate isomerase A	0.00333152
Riboflavin	Riboflavin synthase	0.0036973
Fluorouracil	Methylenetetrahydrofolate reductase	0.00398265
Halothane	Calcium-transporting ATPase	0.00398265
Dasatinib	Amidophosphoribosyltransferase	0.00454334
Biotin	Methylcrotonoyl-CoA carboxylase subunit alpha, mitochondrial	0.00469443
Biotin	Methylcrotonoyl-CoA carboxylase beta chain, mitochondrial	0.00469443
Pyridoxal phosphate	Histidine decarboxylase	0.00527312
Pemetrexed	Bifunctional purine biosynthesis protein PURH	0.00527312
Cladribine	Purine nucleoside phosphorylase	0.0054431
Citric acid	Molybdenum cofactor guanylyltransferase	0.00616755
Amifostine	Alkaline phosphatase, placental-like	0.00687085
Amifostine	Alkaline phosphatase, tissue-nonspecific isozyme	0.00687085
Phenylpropanolamine	Amine oxidase [flavin-containing] A	0.00774002
Methotrexate	Bifunctional purine biosynthesis protein PURH	0.00881122
Biotin	Propionyl-CoA carboxylase alpha chain, mitochondrial	0.00981703
Indomethacin	Lactoylglutathione lyase	0.0106551
Glycine betaine	Proline dehydrogenase 1, mitochondrial	0.0108294
Dicoumarol	Quinone oxidoreductase	0.0110309
Sorbitol	Malate synthase G	0.0110686
L-Lysine	Lysine--tRNA ligase	0.0124329
Testosterone	Amine oxidase [flavin-containing] A	0.0125867
Azathioprine	Hypoxanthine-guanine phosphoribosyltransferase	0.0133658
L-Glutamine	Amidophosphoribosyltransferase	0.0143571
Citric acid	Isocitrate dehydrogenase [NADP]	0.0145779
Phenelzine	Amine oxidase [flavin-containing] A	0.0169691
Phenelzine	Amine oxidase [flavin-containing] B	0.0169691
Meloxicam	6-phosphogluconate dehydrogenase, decarboxylating	0.0187894
Capecitabine	Thymidine phosphorylase	0.0202539
Citric acid	Laccase domain protein YfiH	0.0207562
Rasagiline	Amine oxidase [flavin-containing] B	0.0210513
Glutamic acid	Glutamyl-tRNA(Gln) amidotransferase subunit B, mitochondrial	0.0219582
Cytarabine	Deoxycytidylate deaminase	0.0237643
Cannabidiol	Superoxide dismutase [Cu-Zn]	0.0269165
Norepinephrine	Phenylalanine-4-hydroxylase	0.027971
Xanthinol	Isocitrate dehydrogenase [NAD] subunit alpha, mitochondrial	0.0283981
Naratriptan	Amine oxidase [flavin-containing] A	0.0289234
Isoprenaline	Superoxide dismutase [Cu-Zn]	0.0298096
Citric acid	Adenine phosphoribosyltransferase	0.0298096
Citric acid	6-phosphogluconolactonase	0.032456
Glycerin	DNA mismatch repair protein MutL	0.0349111
Fluorouracil	Amidophosphoribosyltransferase	0.0349909
Lactulose	Evolved beta-galactosidase subunit alpha	0.0356893
Almotriptan	Amine oxidase [flavin-containing] A	0.0356893
Mercaptopurine	Hypoxanthine-guanine phosphoribosyltransferase	0.0356893
Adenosine	Adenosine deaminase	0.0361413
Glutathione	Lactoylglutathione lyase	0.0394794
Finasteride	3-oxo-5-alpha-steroid 4-dehydrogenase 1	0.0438749
Doxorubicin	NAD(P)H dehydrogenase [quinone] 1	0.0451557
Leflunomide	Dihydroorotate dehydrogenase (quinone), mitochondrial	0.0452556
Sodium citrate	Solute carrier family 13 member 2	0.0457667
Sodium citrate	Solute carrier family 13 member 5	0.0457667
Clomipramine	Glutathione S-transferase P	0.0491021
Capsaicin	Amine oxidase [flavin-containing] A	0.0498164
